# Supplementary material for: Physiological, Photosynthetic, and Transcriptomics Insights into the Influence of Shading on Leafy Sweet Potato
Source: Genes (Basel). 2023 Nov 22;14(12):2112. doi: 10.3390/genes14122112 (PMC10742944; doi:10.3390/genes14122112)
Supplement: Supplementary file 1 [file genes-14-02112-s001.zip]

Archive with 9 entries (9 files):
- Supplementary Figure S1.pdf
- Supplementary Figure S2.pdf
- Supplementary Figure S3.pdf
- Table S1.xlsx
- Table S2.xlsx
- Table S3.xlsx
- Table S4.xlsx
- Table S5.xlsx
- Table S6.xlsx
