# Supplementary material for: Physiological, Photosynthetic, and Transcriptomics Insights into the Influence of Shading on Leafy Sweet Potato
Source: Genes (Basel). 2023 Nov 22;14(12):2112. doi: 10.3390/genes14122112 (PMC10742944; doi:10.3390/genes14122112)
Supplement: Supplementary file 1 [file genes-14-02112-s001.zip › Table S1.xlsx]

## Sheet: Sheet1
TableS1. Primer sequence (5′-3′)
Primer name	Primer sequence (5′-3′)
β-Actin-F	AGCAGCATGAAGATTAAGGTTGTAGCAC
β-Actin-R	TGGAAAATTAGAAGCACTTCCTGTGAAC
IbCCoAOMT-F	ACCATGTCAACTGCACCAGA
IbCCoAOMT-R	ACTAGCCTTGCCATCATCCG
IbC4H-F	GAACTGGCTCCAGGATGGG
IbC4H-R	CGTGTGGAGAACCTCCTTCG
IbDFR-F	TCTTGTATGAGCATCCCAAAG
IbDFR-R	TAGTATTCAGGCCAATTCTGT
IbGPT2-F	GTCAAGGCCGTTGGACCTTA
IbGPT2-R	ACCACATTCAAAGCCCACCA
