# Supplementary material for: Physiological, Photosynthetic, and Transcriptomics Insights into the Influence of Shading on Leafy Sweet Potato
Source: Genes (Basel). 2023 Nov 22;14(12):2112. doi: 10.3390/genes14122112 (PMC10742944; doi:10.3390/genes14122112)
Supplement: Supplementary file 1 [file genes-14-02112-s001.zip › Table S2.xlsx]

## Sheet: Sheet1
Table S2. Summary of "Eshu10" transcriptome data.
Sample	Raw reads	Raw bases	Clean reads	Clean bases	Error rate(%)	Q20(%)	Q30(%)	GC content(%)	Total mapped	Uniquely mapped
L1_0	56659988	8555658188	56087640	8175325781	0.0246	98.12	94.55	47.54	46765201(83.38%)	44124425(78.67%)
L1_30	53132026	8022935926	52620686	7665825303	0.0246	98.15	94.61	47.59	44821428(85.18%)	42353654(80.49%)
L1_50	49881708	7532137908	49402228	7207081249	0.0247	98.1	94.46	47.82	42311897(85.65%)	39935992(80.84%)
L1_70	56078756	8467892156	55462836	8015125000	0.0248	98.06	94.43	48.19	47346518(85.37%)	44559387(80.34%)
L2_0	49653142	7497624442	49101296	7188633083	0.0248	98.06	94.41	46.69	41484683(84.49%)	39134899(79.7%)
L2_30	56237252	8491825052	55660054	8127882307	0.0248	98.07	94.45	47.55	46071038(82.77%)	43438141(78.04%)
L2_50	50366398	7605326098	49829902	7278556522	0.0248	98.05	94.4	47.29	41813964(83.91%)	39218908(78.71%)
L2_70	46043610	6952585110	45516330	6632849687	0.0251	97.96	94.15	47.86	38283892(84.11%)	35943796(78.97%)
L3_0	40486462	6113455762	40040380	5922411393	0.025	97.97	94.19	47.13	33565328(83.83%)	31738917(79.27%)
L3_30	51372846	7757299746	50883490	7376912387	0.0246	98.12	94.61	47.54	43125783(84.75%)	40580926(79.75%)
L3_50	47497498	7172122198	47101796	6910986705	0.0245	98.17	94.68	47.48	39716032(84.32%)	37355639(79.31%)
L3_70	52487078	7925548778	52010376	7576023171	0.0245	98.16	94.65	47.26	43282456(83.22%)	40638044(78.13%)
