# Supplementary material for: Physiological, Photosynthetic, and Transcriptomics Insights into the Influence of Shading on Leafy Sweet Potato
Source: Genes (Basel). 2023 Nov 22;14(12):2112. doi: 10.3390/genes14122112 (PMC10742944; doi:10.3390/genes14122112)
Supplement: Supplementary file 1 [file genes-14-02112-s001.zip › Table S3.xlsx]

## Sheet: Sheet1
TableS3 (1): 185 DEGs identified in CKvs.L30
Gene_id	FC(L30/CK)	Log2FC(L30/CK)	Pvalue	Padjust	Significant	Regulate	GO_id	GO_term	KO_id	KO_name	Pathway_id	Pathway_definition	COG_id	COG_Functional Categories	NR_hit-name	NR_description	Swiss-Prot_hit-name	Swiss-Prot_description	Pfam_id	Domain	Domain description
g10331	3.247	1.69923	8.4892e-06	0.0217817	yes	up	GO:0016021;GO:0005774;GO:0015250;GO:001526	CC:integral component of membrane;CC:vacuolar membrane;MF:water channel activity;MF:channel activity;	K09873	TIP	------	------	COG0580	S:Function unknown	XP_031100751.1	probable aquaporin TIP1-1 [Ipomoea triloba]	sp|P50156|TIP11_ORYSJ;	Probable aquaporin TIP1-1 OS=Oryza sativa subsp. japonica OX=39947 GN=TIP1-1 PE=2 SV=1;	PF00230.21	MIP	Major intrinsic protein
g1075	0.406	-1.30134	0.0090611	0.999959	yes	down	GO:000979	BP:embryo development ending in seed dormancy;	------	------	------	------	ENOG41125PC	S:Function unknown	XP_031115693.1	uncharacterized protein LOC116019563 [Ipomoea triloba]	------	------	------	------	------
g11326	2.282	1.19002	0.00860807	0.999959	yes	up	GO:001602	CC:integral component of membrane;	K20782	HPAT	map00514	Other types of O-glycan biosynthesis	ENOG410Z627	S:Function unknown	XP_031099314.1	hydroxyproline O-arabinosyltransferase 3-like [Ipomoea triloba]	sp|Q9FY51|HPAT3_ARATH;	Hydroxyproline O-arabinosyltransferase 3 OS=Arabidopsis thaliana OX=3702 GN=HPAT3 PE=1 SV=1;	------	------	------
g11499	3.985	1.99454	0.00460879	0.999959	yes	up	------	------	------	------	------	------	COG4886	G:Carbohydrate transport and metabolism	XP_031101361.1	DNA damage-repair/toleration protein DRT100 [Ipomoea triloba]	sp|Q00874|DR100_ARATH;	DNA damage-repair/toleration protein DRT100 OS=Arabidopsis thaliana OX=3702 GN=DRT100 PE=2 SV=2;	PF13855.7;PF08263.13	LRR_8;LRRNT_2	Leucine rich repeat;Leucine rich repeat N-terminal domain
g11555	0.27	-1.88712	0.00187853	0.616507	yes	down	GO:0048544;GO:0016021;GO:0004674;GO:0030246;GO:000552	BP:recognition of pollen;CC:integral component of membrane;MF:protein serine/threonine kinase activity;MF:carbohydrate binding;MF:ATP binding;	------	------	------	------	ENOG410YBN4	T:Signal transduction mechanisms	XP_031100281.1	G-type lectin S-receptor-like serine/threonine-protein kinase RLK1 [Ipomoea triloba]	sp|Q39202|RLK1_ARATH;	G-type lectin S-receptor-like serine/threonine-protein kinase RLK1 OS=Arabidopsis thaliana OX=3702 GN=RLK1 PE=2 SV=2;	PF00069.26;PF07714.18;PF01453.25;PF00954.21;PF12260.9	Pkinase;PK_Tyr_Ser-Thr;B_lectin;S_locus_glycop;PIP49_C	Protein kinase domain;Protein tyrosine and serine/threonine kinase;D-mannose binding lectin;S-locus glycoprotein domain;Protein-kinase domain of FAM69
g11598	0.149	-2.7505	0.00686917	0.999959	yes	down	GO:001602	CC:integral component of membrane;	------	------	------	------	ENOG4111FW3;ENOG41117G3	S:Function unknown;	XP_031099779.1	uncharacterized protein LOC116003976 [Ipomoea triloba]	------	------	PF04819.13	DUF716	Family of unknown function
g12045	2.045	1.03215	0.00138746	0.541491	yes	up	GO:001602	CC:integral component of membrane;	------	------	------	------	ENOG410YKVG	S:Function unknown	XP_031100817.1	uncharacterized protein LOC116004787 [Ipomoea triloba]	------	------	------	------	------
g12182	4.342	2.11838	4.37327e-05	0.0514296	yes	up	GO:000370	MF:transcription factor activity, sequence-specific DNA binding;	------	------	------	------	ENOG410YEAM	K:Transcription	XP_031099501.1	transcription factor TCP15-like [Ipomoea triloba]	sp|Q93Z00|TCP14_ARATH;	Transcription factor TCP14 OS=Arabidopsis thaliana OX=3702 GN=TCP14 PE=1 SV=1;	PF03634.14	TCP	TCP family transcription factor
g12194	2.074	1.05214	0.00928263	0.999959	yes	up	GO:0006355;GO:0005634;GO:004356	BP:regulation of transcription, DNA-templated;CC:nucleus;MF:sequence-specific DNA binding;	K09338	HD-ZIP	------	------	ENOG410Z2UE	K:Transcription	XP_031101021.1	homeobox-leucine zipper protein ATHB-13-like [Ipomoea triloba]	sp|Q8LC03|ATB13_ARATH;	Homeobox-leucine zipper protein ATHB-13 OS=Arabidopsis thaliana OX=3702 GN=ATHB-13 PE=2 SV=2;	PF02183.19;PF00046.30;PF05920.12	HALZ;Homeodomain;Homeobox_KN	Homeobox associated leucine zipper;Homeodomain;Homeobox KN domain
g1242	3.738	1.90225	0.00157237	0.576347	yes	up	GO:0010268;GO:0016132;GO:0016125;GO:0007275;GO:0055114;GO:0004497;GO:0020037;GO:0016705;GO:0005506;GO:001649	BP:brassinosteroid homeostasis;BP:brassinosteroid biosynthetic process;BP:sterol metabolic process;BP:multicellular organism development;BP:oxidation-reduction process;MF:monooxygenase activity;MF:heme binding;MF:oxidoreductase activity, acting on paired donors, with incorporation or reduction of molecular oxygen;MF:iron ion binding;MF:oxidoreductase activity;	K09590	CYP85A1, BR6OX1	map00905	Brassinosteroid biosynthesis	COG2124	Q:Secondary metabolites biosynthesis, transport and catabolism	XP_031115966.1	cytochrome P450 85A1-like [Ipomoea triloba]	sp|Q43147|C85A1_SOLLC;	Cytochrome P450 85A1 OS=Solanum lycopersicum OX=4081 GN=CYP85A1 PE=2 SV=1;	PF00067.23	p450	Cytochrome P450
g13091	3.553	1.82888	1.31453e-15	3.71012e-11	yes	up	GO:003024	MF:carbohydrate binding;	------	------	------	------	ENOG4111KSN	S:Function unknown	XP_031097204.1	mannose/glucose-specific lectin-like [Ipomoea triloba]	sp|P83304|LEC_PARPC;	Mannose/glucose-specific lectin;	PF01419.18	Jacalin	Jacalin-like lectin domain
g13093	2.927	1.54964	3.13446e-05	0.0426877	yes	up	GO:003024	MF:carbohydrate binding;	------	------	------	------	ENOG4111KSN;ENOG41118E8	S:Function unknown;	XP_031097204.1	mannose/glucose-specific lectin-like [Ipomoea triloba]	sp|P83304|LEC_PARPC;	Mannose/glucose-specific lectin;	PF01419.18	Jacalin	Jacalin-like lectin domain
g13094	2.911	1.54131	5.26531e-05	0.0550401	yes	up	GO:003024	MF:carbohydrate binding;	------	------	------	------	ENOG4111KSN;COG4886;ENOG41118E8	S:Function unknown;	XP_031097204.1	mannose/glucose-specific lectin-like [Ipomoea triloba]	sp|P83304|LEC_PARPC;	Mannose/glucose-specific lectin;	PF01419.18	Jacalin	Jacalin-like lectin domain
g13096	3.724	1.89668	9.9817e-14	9.39078e-10	yes	up	GO:003024	MF:carbohydrate binding;	------	------	------	------	ENOG4111KSN;COG4886	S:Function unknown;	XP_031097204.1	mannose/glucose-specific lectin-like [Ipomoea triloba]	sp|P83304|LEC_PARPC;	Mannose/glucose-specific lectin;	PF01419.18	Jacalin	Jacalin-like lectin domain
g13097	752.741	9.55601	5.55323e-14	7.83671e-10	yes	up	GO:003024	MF:carbohydrate binding;	------	------	------	------	ENOG4111KSN	S:Function unknown	XP_031097204.1	mannose/glucose-specific lectin-like [Ipomoea triloba]	sp|P83304|LEC_PARPC;	Mannose/glucose-specific lectin;	PF01419.18	Jacalin	Jacalin-like lectin domain
g13100	3.342	1.7406	4.07033e-10	1.91468e-06	yes	up	GO:003024	MF:carbohydrate binding;	------	------	------	------	ENOG4111KSN	S:Function unknown	XP_031097204.1	mannose/glucose-specific lectin-like [Ipomoea triloba]	sp|P83304|LEC_PARPC;	Mannose/glucose-specific lectin;	PF01419.18	Jacalin	Jacalin-like lectin domain
g13103	4.339	2.11723	2.44498e-11	1.72518e-07	yes	up	GO:003024	MF:carbohydrate binding;	------	------	------	------	ENOG4111KSN	S:Function unknown	XP_031097204.1	mannose/glucose-specific lectin-like [Ipomoea triloba]	------	------	PF01419.18	Jacalin	Jacalin-like lectin domain
g13105	18.828	4.23477	1.43114e-05	0.0237603	yes	up	GO:003024	MF:carbohydrate binding;	------	------	------	------	ENOG4111KSN	S:Function unknown	XP_031097204.1	mannose/glucose-specific lectin-like [Ipomoea triloba]	------	------	------	------	------
g13106	4.2	2.07045	3.41289e-11	1.92651e-07	yes	up	GO:003024	MF:carbohydrate binding;	------	------	------	------	ENOG4111KSN	S:Function unknown	XP_031097204.1	mannose/glucose-specific lectin-like [Ipomoea triloba]	sp|P83304|LEC_PARPC;	Mannose/glucose-specific lectin;	PF01419.18	Jacalin	Jacalin-like lectin domain
g13127	0.259	-1.94972	0.00866416	0.999959	yes	down	GO:0018105;GO:0035556;GO:0046777;GO:0005737;GO:0005634;GO:0009931;GO:0004674;GO:0005516;GO:000552	BP:peptidyl-serine phosphorylation;BP:intracellular signal transduction;BP:protein autophosphorylation;CC:cytoplasm;CC:nucleus;MF:calcium-dependent protein serine/threonine kinase activity;MF:protein serine/threonine kinase activity;MF:calmodulin binding;MF:ATP binding;	K08794	CAMK1	------	------	ENOG410XRMJ	S:Function unknown	XP_031098616.1	phosphoenolpyruvate carboxylase kinase 1-like [Ipomoea triloba]	sp|Q9SPK4|PPCK1_ARATH;	Phosphoenolpyruvate carboxylase kinase 1 OS=Arabidopsis thaliana OX=3702 GN=PPCK1 PE=1 SV=1;	PF00069.26;PF07714.18;PF14531.7	Pkinase;PK_Tyr_Ser-Thr;Kinase-like	Protein kinase domain;Protein tyrosine and serine/threonine kinase;Kinase-like
g13257	0.492	-1.02245	0.00905727	0.999959	yes	down	GO:0006508;GO:0006629;GO:0030163;GO:0016021;GO:000419	BP:proteolysis;BP:lipid metabolic process;BP:protein catabolic process;CC:integral component of membrane;MF:aspartic-type endopeptidase activity;	K08245	E3.4.23.40	------	------	ENOG410XNV7	S:Function unknown	XP_031097270.1	aspartic proteinase-like isoform X1 [Ipomoea triloba]	sp|P42211|ASPRX_ORYSJ;	Aspartic proteinase OS=Oryza sativa subsp. japonica OX=39947 GN=RAP PE=2 SV=2;	PF00026.24;PF05184.16;PF03489.18;PF14541.7	Asp;SapB_1;SapB_2;TAXi_C	Eukaryotic aspartyl protease;Saposin-like type B, region 1;Saposin-like type B, region 2;Xylanase inhibitor C-terminal
g13264	3.582	1.84096	0.00288974	0.805636	yes	up	GO:0016020;GO:0003885;GO:0071949;GO:005010	CC:membrane;MF:D-arabinono-1,4-lactone oxidase activity;MF:FAD binding;MF:L-gulonolactone oxidase activity;	K00103	GULO	map00053	Ascorbate and aldarate metabolism	COG0277	C:Energy production and conversion	XP_031097815.1	probable L-gulonolactone oxidase 4 [Ipomoea triloba]	sp|O81032|GGLO6_ARATH;	Probable L-gulonolactone oxidase 6 OS=Arabidopsis thaliana OX=3702 GN=GULLO6 PE=3 SV=1;	PF01565.24;PF04030.15	FAD_binding_4;ALO	FAD binding domain;D-arabinono-1,4-lactone oxidase
g13342	2.623	1.39137	0.00589037	0.999959	yes	up	GO:0030001;GO:004687	BP:metal ion transport;MF:metal ion binding;	------	------	------	------	COG2608	S:Function unknown	XP_031098761.1	heavy metal-associated isoprenylated plant protein 33-like [Ipomoea triloba]	sp|Q9M8K5|HIP32_ARATH;	Heavy metal-associated isoprenylated plant protein 32 OS=Arabidopsis thaliana OX=3702 GN=HIPP32 PE=2 SV=1;	PF00403.27	HMA	Heavy-metal-associated domain
g13389	10.805	3.43367	0.00192102	0.623204	yes	up	------	------	------	------	------	------	------	------	XP_031098700.1	glycine-rich cell wall structural protein-like [Ipomoea triloba]	------	------	------	------	------
g13762	5.372	2.42546	6.53479e-05	0.0635993	yes	up	GO:0046148;GO:0046872;GO:000409	BP:pigment biosynthetic process;MF:metal ion binding;MF:catechol oxidase activity;	K00422	E1.10.3.1	map00950;map00350	Isoquinoline alkaloid biosynthesis;Tyrosine metabolism	ENOG410Z0IN;ENOG410XS94	S:Function unknown;G:Carbohydrate transport and metabolism	XP_031098469.1	polyphenol oxidase E, chloroplastic-like [Ipomoea triloba]	sp|Q06355|PPOB_SOLTU;	Catechol oxidase B, chloroplastic;	PF12143.9;PF12142.9;PF00264.21	PPO1_KFDV;PPO1_DWL;Tyrosinase	Protein of unknown function;Polyphenol oxidase middle domain;Common central domain of tyrosinase
g13827	3.156	1.65793	0.00402019	0.994741	yes	up	GO:000367	MF:nucleic acid binding;	------	------	------	------	ENOG410YD2D	S:Function unknown	XP_031096675.1	uncharacterized protein LOC116000941 [Ipomoea triloba]	------	------	------	------	------
g13869	2.289	1.19464	0.00930205	0.999959	yes	up	GO:0016021;GO:0016787;GO:0016301;GO:0008270;GO:0003677;GO:000552	CC:integral component of membrane;MF:hydrolase activity;MF:kinase activity;MF:zinc ion binding;MF:DNA binding;MF:ATP binding;	------	------	------	------	ENOG4111S2X	S:Function unknown	XP_031098009.1	uncharacterized protein LOC116002117 [Ipomoea triloba]	------	------	------	------	------
g14051	4.172	2.06089	0.00199224	0.631786	yes	up	GO:0045454;GO:0005623;GO:0015035;GO:000905	BP:cell redox homeostasis;CC:cell;MF:protein disulfide oxidoreductase activity;MF:electron carrier activity;	K03676	grxC, GLRX, GLRX2	------	------	COG0695	O:Posttranslational modification, protein turnover, chaperones	XP_031098755.1	monothiol glutaredoxin-S10-like [Ipomoea triloba]	sp|Q9LIF1|GRS10_ARATH;	Monothiol glutaredoxin-S10 OS=Arabidopsis thaliana OX=3702 GN=GRXS10 PE=3 SV=1;	PF00462.25	Glutaredoxin	Glutaredoxin
g14245	0.031	-5.02825	0.00419385	1	yes	down	GO:001674	MF:transferase activity, transferring acyl groups other than amino-acyl groups;	K19861	BEBT, AMAT	------	------	ENOG4111937	S:Function unknown	XP_031098828.1	methanol O-anthraniloyltransferase-like [Ipomoea triloba]	sp|Q3ZPN4|ACMAT_VITLA;	Methanol O-anthraniloyltransferase OS=Vitis labrusca OX=103355 GN=AMAT PE=1 SV=1;	PF02458.16	Transferase	Transferase family
g14330	0.461	-1.11747	0.00213648	0.655436	yes	down	GO:0010230;GO:0016021;GO:0005739;GO:0070469;GO:0009916;GO:0046872;GO:010272	BP:alternative respiration;CC:integral component of membrane;CC:mitochondrion;CC:respiratory chain;MF:alternative oxidase activity;MF:metal ion binding;MF:ubiquino;	K17893	AOX1, AOX2	------	------	ENOG410YFEH	S:Function unknown	XP_031098511.1	ubiquinol oxidase 3, mitochondrial-like [Ipomoea triloba]	sp|Q8LEE7|AOX3_ARATH;	Ubiquinol oxidase 3, mitochondrial OS=Arabidopsis thaliana OX=3702 GN=AOX3 PE=1 SV=2;	PF01786.18;PF03232.14	AOX;COQ7	Alternative oxidase;Ubiquinone biosynthesis protein COQ7
g1448	4.79	2.26007	0.00416476	0.999959	yes	up	------	------	------	------	------	------	ENOG410YRN3	S:Function unknown	XP_031114886.1	uncharacterized protein LOC116018973 [Ipomoea triloba]	------	------	PF14009.7	DUF4228	Domain of unknown function
g14736	2.969	1.57019	0.00643883	0.999959	yes	up	------	------	------	------	------	------	------	------	XP_031091018.1	uncharacterized protein LOC115996015 [Ipomoea triloba]	------	------	PF17917.2;PF17921.2	RT_RNaseH;Integrase_H2C2	RNase H-like domain found in reverse transcriptase;Integrase zinc binding domain
g1488	9.648	3.27016	1.37933e-05	0.0237603	yes	up	------	------	------	------	------	------	ENOG410YRN3	S:Function unknown	XP_031114886.1	uncharacterized protein LOC116018973 [Ipomoea triloba]	------	------	PF14009.7	DUF4228	Domain of unknown function
g1490	5.186	2.37466	0.00212288	0.655436	yes	up	------	------	------	------	------	------	ENOG410YRN3	S:Function unknown	XP_031116747.1	uncharacterized protein LOC116020409 [Ipomoea triloba]	------	------	PF14009.7	DUF4228	Domain of unknown function
g15655	0.1	-3.31557	0.00891516	1	yes	down	GO:0009308;GO:0016021;GO:0048038;GO:0005507;GO:000813	BP:amine metabolic process;CC:integral component of membrane;MF:quinone binding;MF:copper ion binding;MF:primary amine oxidase activity;	K00276	AOC3, AOC2, tynA	map00260;map00960;map00950;map00360;map00350;map00410	Glycine, serine and threonine metabolism;Tropane, piperidine and pyridine alkaloid biosynthesis;Isoquinoline alkaloid biosynthesis;Phenylalanine metabolism;Tyrosine metabolism;beta-Alanine metabolism	COG3733	Q:Secondary metabolites biosynthesis, transport and catabolism	XP_031096882.1	primary amine oxidase-like [Ipomoea triloba]	sp|Q8H1H9|AMO_ARATH;	Primary amine oxidase OS=Arabidopsis thaliana OX=3702 GN=At1g62810 PE=2 SV=1;	PF01179.21;PF02728.17	Cu_amine_oxid;Cu_amine_oxidN3	Copper amine oxidase, enzyme domain;Copper amine oxidase, N3 domain
g16244	2.255	1.1731	0.0079815	0.999959	yes	up	GO:001649	MF:oxidoreductase activity;	------	------	------	------	COG2130	S:Function unknown	XP_031098696.1	NADP-dependent alkenal double bond reductase P2-like isoform X1 [Ipomoea triloba]	sp|Q39173|P2_ARATH;	NADP-dependent alkenal double bond reductase P2 OS=Arabidopsis thaliana OX=3702 GN=P2 PE=2 SV=2;	PF00107.27;PF16884.6;PF13602.7	ADH_zinc_N;ADH_N_2;ADH_zinc_N_2	Zinc-binding dehydrogenase;N-terminal domain of oxidoreductase;Zinc-binding dehydrogenase
g16322	0.012	-6.38727	0.000447165	0.257567	yes	down	GO:0046983;GO:000367	MF:protein dimerization activity;MF:DNA binding;	------	------	------	------	ENOG410Y37V;ENOG4111T8J;ENOG4111I2V	S:Function unknown;	XP_031097910.1	zinc finger BED domain-containing protein DAYSLEEPER-like [Ipomoea triloba]	sp|Q9M2N5|DSLE_ARATH;	Zinc finger BED domain-containing protein DAYSLEEPER OS=Arabidopsis thaliana OX=3702 GN=HAT PE=1 SV=1;	------	------	------
g16584	4.047	2.01676	0.00185204	0.616507	yes	up	------	------	------	------	------	------	ENOG4111CVP	S:Function unknown	XP_031098596.1	uncharacterized protein LOC116002569 [Ipomoea triloba]	------	------	------	------	------
g16790	3.392	1.76212	0.000403979	0.23754	yes	up	------	------	K06630	YWHAE	------	------	COG5040	T:Signal transduction mechanisms	XP_031094090.1	14-3-3-like protein D [Ipomoea triloba]	sp|O49996|1433D_TOBAC;	14-3-3-like protein D OS=Nicotiana tabacum OX=4097 PE=2 SV=1;	PF00244.21	2014-03-03	14-3-3 protein
g17010	0.03	-5.03793	0.00686081	1	yes	down	------	------	K07466	RFA1, RPA1, rpa	map03430;map03440;map03420;map03030	Mismatch repair;Homologous recombination;Nucleotide excision repair;DNA replication	COG1599	L:Replication, recombination and repair	XP_031127450.1	replication factor A protein 1-like [Ipomoea triloba]	------	------	PF08646.11;PF16900.6	Rep_fac-A_C;REPA_OB_2	Replication factor-A C terminal domain;Replication protein A OB domain
g17050	0.313	-1.67364	0.00370055	0.962045	yes	down	GO:0016567;GO:0032259;GO:0016021;GO:0031464;GO:000816	BP:protein ubiquitination;BP:methylation;CC:integral component of membrane;CC:Cul4A-RING E3 ubiquitin ligase complex;MF:methyltransferase activity;	------	------	------	------	ENOG4111QQH	K:Transcription	XP_031095733.1	sulfite exporter TauE/SafE family protein 3-like isoform X1 [Ipomoea triloba]	sp|Q8L7A0|TAUE3_ARATH;	Sulfite exporter TauE/SafE family protein 3 OS=Arabidopsis thaliana OX=3702 GN=At2g25737 PE=2 SV=1;	PF01925.20	TauE	Sulfite exporter TauE/SafE
g17453	2.158	1.10981	0.00968478	0.999959	yes	up	GO:0015031;GO:0005634;GO:0005667;GO:0003700;GO:0005198;GO:000367	BP:protein transport;CC:nucleus;CC:transcription factor complex;MF:transcription factor activity, sequence-specific DNA binding;MF:structural molecule activity;MF:DNA binding;	K14004	SEC13	map03013;map04141	RNA transport;Protein processing in endoplasmic reticulum	ENOG410XPFM	U:Intracellular trafficking, secretion, and vesicular transport	XP_031104456.1	protein transport protein SEC13 homolog B-like [Ipomoea triloba]	sp|O64740|SC13B_ARATH;	Protein transport protein SEC13 homolog B OS=Arabidopsis thaliana OX=3702 GN=SEC13B PE=1 SV=1;	PF00400.33;PF12894.8;PF19056.1	WD40;ANAPC4_WD40;WD40_2	WD domain, G-beta repeat;Anaphase-promoting complex subunit 4 WD40 domain;WD40 repeated domain
g17702	4.729	2.24141	0.00770663	0.999959	yes	up	GO:0080143;GO:001602	BP:regulation of amino acid export;CC:integral component of membrane;	------	------	------	------	ENOG41116FK	S:Function unknown	XP_031094379.1	protein GLUTAMINE DUMPER 3-like [Ipomoea triloba]	sp|Q9FHH5|GDU3_ARATH;	Protein GLUTAMINE DUMPER 3 OS=Arabidopsis thaliana OX=3702 GN=GDU3 PE=2 SV=1;	------	------	------
g17816	0.009	-6.84446	1.87075e-05	0.0293334	yes	down	------	------	------	------	------	------	ENOG410YA78	S:Function unknown	XP_031093274.1	uncharacterized protein LOC115997977 isoform X2 [Ipomoea triloba]	------	------	PF14383.7;PF12552.9	VARLMGL;DUF3741	DUF761-associated sequence motif;Protein of unknown function
g18736	7.321	2.87206	0.00558205	0.999959	yes	up	GO:0005829;GO:000552	CC:cytosol;MF:ATP binding;	K01648	ACLY	map00020	Citrate cycle (TCA cycle)	COG0045	S:Function unknown	XP_031129362.1	ATP-citrate synthase alpha chain protein 3 [Ipomoea triloba]	sp|Q2QZ86|ACLA2_ORYSJ;	ATP-citrate synthase alpha chain protein 2 OS=Oryza sativa subsp. japonica OX=39947 GN=ACLA-2 PE=2 SV=2;	PF08442.11	ATP-grasp_2	ATP-grasp domain
g1912	0.471	-1.08646	0.00147523	0.555158	yes	down	------	------	------	------	------	------	------	------	------	------	------	------	------	------	------
g19535	0.483	-1.04923	0.00830783	0.999959	yes	down	------	------	------	------	------	------	------	------	XP_031102679.1	uncharacterized protein LOC116006454 [Ipomoea triloba]	------	------	------	------	------
g20683	2.781	1.47585	0.000725544	0.347081	yes	up	GO:0016020;GO:0016021;GO:001509	CC:membrane;CC:integral component of membrane;MF:molybdate ion transmembrane transporter activity;	------	------	------	------	ENOG410XSP5	G:Carbohydrate transport and metabolism	XP_031095918.1	molybdate-anion transporter-like [Ipomoea triloba]	sp|Q28E13|MFSD5_XENTR;	Molybdate-anion transporter OS=Xenopus tropicalis OX=8364 GN=mfsd5 PE=2 SV=1;	PF05631.15	MFS_5	Sugar-tranasporters, 12 TM
g21175	0.422	-1.24333	0.0079494	0.999959	yes	down	GO:0009686;GO:0009416;GO:0051213;GO:0016707;GO:0046872;GO:001649	BP:gibberellin biosynthetic process;BP:response to light stimulus;MF:dioxygenase activity;MF:gibberellin 3-beta-dioxygenase activity;MF:metal ion binding;MF:oxidoreductase activity;	K04124	E1.14.11.15	map00904	Diterpenoid biosynthesis	COG3491	S:Function unknown	XP_031103249.1	gibberellin 3-beta-dioxygenase 1-like [Ipomoea triloba]	sp|Q39103|G3OX1_ARATH;	Gibberellin 3-beta-dioxygenase 1 OS=Arabidopsis thaliana OX=3702 GN=GA3OX1 PE=1 SV=2;	PF03171.21	2OG-FeII_Oxy	2OG-F
g23481	7.498	2.90649	0.000307468	0.201814	yes	up	GO:0042546;GO:0071555;GO:0010411;GO:0005618;GO:0016021;GO:0048046;GO:0016762;GO:000455	BP:cell wall biogenesis;BP:cell wall organization;BP:xyloglucan metabolic process;CC:cell wall;CC:integral component of membrane;CC:apoplast;MF:xylogluca;MF:hydrolase activity, hydrolyzing O-glycosyl compounds;	K08235	E2.4.1.207	------	------	ENOG4110JM4	G:Carbohydrate transport and metabolism	XP_031103648.1	probable xyloglucan endotransglucosylase/hydrolase 1 [Ipomoea triloba]	sp|Q40144|XTH1_SOLLC;	Probable xyloglucan endotransglucosylase/hydrolase 1 OS=Solanum lycopersicum OX=4081 GN=XTH1 PE=2 SV=1;	PF00722.22;PF06955.13	Glyco_hydro_16;XET_C	Glycosyl hydrolases family 16;Xyloglucan endo-transglycosylase
g24467	0.149	-2.75125	1.07192e-05	0.0229536	yes	down	GO:0000287;GO:0016831;GO:003097	MF:magnesium ion binding;MF:carboxy-lyase activity;MF:thiamine pyrophosphate binding;	K01568	PDC, pdc	map00010	Glycolysis / Gluconeogenesis	COG3961;COG3961	G:Carbohydrate transport and metabolism;H:Coenzyme transport and metabolism	XP_031103399.1	pyruvate decarboxylase 1 [Ipomoea triloba]	sp|Q9M040|PDC4_ARATH;	Pyruvate decarboxylase 4 OS=Arabidopsis thaliana OX=3702 GN=PDC4 PE=2 SV=1;	PF02776.19;PF00205.23;PF02775.22	TPP_enzyme_N;TPP_enzyme_M;TPP_enzyme_C	Thiamine pyrophosphate enzyme, N-terminal TPP binding domain;Thiamine pyrophosphate enzyme, central domain;Thiamine pyrophosphate enzyme, C-terminal TPP binding domain
g24569	0.436	-1.19819	5.69551e-05	0.0574107	yes	down	GO:0007165;GO:0004674;GO:000552	BP:signal transduction;MF:protein serine/threonine kinase activity;MF:ATP binding;	K07198	PRKAA, AMPK	------	------	COG0515	T:Signal transduction mechanisms	XP_031102745.1	CBL-interacting protein kinase 18-like [Ipomoea triloba]	sp|Q5W736|CIPKI_ORYSJ;	CBL-interacting protein kinase 18 OS=Oryza sativa subsp. japonica OX=39947 GN=CIPK18 PE=2 SV=1;	PF00069.26;PF07714.18;PF03822.15;PF14531.7	Pkinase;PK_Tyr_Ser-Thr;NAF;Kinase-like	Protein kinase domain;Protein tyrosine and serine/threonine kinase;NAF domain;Kinase-like
g24872	6.841	2.77427	0.00613281	0.999959	yes	up	GO:0006355;GO:0016602;GO:0016021;GO:0005634;GO:0003700;GO:0003677;GO:000097	BP:regulation of transcription, DNA-templated;CC:CCAAT-binding factor complex;CC:integral component of membrane;CC:nucleus;MF:transcription factor activity, sequence-specific DNA binding;MF:DNA binding;MF:RNA polymerase II core promoter proximal region sequence-specific DNA binding;	K08064	NFYA	------	------	COG5224	F:Nucleotide transport and metabolism	XP_031104187.1	nuclear transcription factor Y subunit A-1-like [Ipomoea triloba]	sp|Q9LXV5|NFYA1_ARATH;	Nuclear transcription factor Y subunit A-1 OS=Arabidopsis thaliana OX=3702 GN=NFYA1 PE=2 SV=1;	PF02045.16	CBFB_NFYA	CCAAT-binding transcription factor
g25369	3.121	1.64184	0.000112893	0.0995718	yes	up	GO:0005975;GO:0016021;GO:000457	BP:carbohydrate metabolic process;CC:integral component of membrane;MF:sucrose alpha-glucosidase activity;	K01193	INV, sacA	map00500;map00052	Starch and sucrose metabolism;Galactose metabolism	COG1621	S:Function unknown	AAK71504.1	soluble acid invertase FRUCT2 [Ipomoea batatas]	sp|P29000|INVA_SOLLC;	Acid beta-fructofuranosidase OS=Solanum lycopersicum OX=4081 GN=TIV1 PE=2 SV=1;	PF00251.21;PF08244.13;PF11837.9	Glyco_hydro_32N;Glyco_hydro_32C;DUF3357	Glycosyl hydrolases family 32 N-terminal domain;Glycosyl hydrolases family 32 C terminal;Domain of unknown function
g256	0.363	-1.46073	0.000366643	0.220173	yes	down	GO:0016021;GO:002285	CC:integral component of membrane;MF:transmembrane transporter activity;	K08202	SLC22A4_5, OCTN	------	------	ENOG410XSRI	G:Carbohydrate transport and metabolism	XP_031114705.1	organic cation/carnitine transporter 4-like isoform X1 [Ipomoea triloba]	sp|Q9LHQ6|OCT4_ARATH;	Organic cation/carnitine transporter 4 OS=Arabidopsis thaliana OX=3702 GN=OCT4 PE=2 SV=1;	PF00083.25;PF07690.17	Sugar_tr;MFS_1	Sugar;Major Facilitator Superfamily
g25912	0.01	-6.64874	0.000341096	0.209284	yes	down	GO:0046872;GO:0009815;GO:0051213;GO:001649	MF:metal ion binding;MF:1-aminocyclopropane-1-carboxylate oxidase activity;MF:dioxygenase activity;MF:oxidoreductase activity;	K05933	E1.14.17.4	map00270	Cysteine and methionine metabolism	COG3491	S:Function unknown	XP_031109599.1	1-aminocyclopropane-1-carboxylate oxidase 1 [Ipomoea triloba]	sp|Q9ZUN4|ACCO1_ARATH;	1-aminocyclopropane-1-carboxylate oxidase 1 OS=Arabidopsis thaliana OX=3702 GN=ACO1 PE=2 SV=1;	PF03171.21;PF14226.7	2OG-FeII_Oxy;DIOX_N	2OG-F;non-haem dioxygenase in morphine synthesis N-terminal
g26539	2.356	1.23644	0.00671392	0.999959	yes	up	GO:0016021;GO:0005506;GO:0016705;GO:0004497;GO:002003	CC:integral component of membrane;MF:iron ion binding;MF:oxidoreductase activity, acting on paired donors, with incorporation or reduction of molecular oxygen;MF:monooxygenase activity;MF:heme binding;	K20667	CYP716A	------	------	COG2124	Q:Secondary metabolites biosynthesis, transport and catabolism	XP_031107375.1	beta-amyrin 28-monooxygenase-like [Ipomoea triloba]	sp|I7C6E8|C7A52_PANGI;	Beta-amyrin 28-monooxygenase OS=Panax ginseng OX=4054 GN=CYP716A52v2 PE=1 SV=1;	PF00067.23	p450	Cytochrome P450
g26661	6.181	2.62791	0.00330753	0.880676	yes	up	GO:0071456;GO:000823	BP:cellular response to hypoxia;MF:peptidase activity;	------	------	------	------	ENOG410Z7H4	S:Function unknown	XP_031109352.1	uncharacterized protein LOC116013630 [Ipomoea triloba]	------	------	PF05553.12	DUF761	Cotton fibre expressed protein
g2712	2.872	1.52207	0.00014622	0.109703	yes	up	GO:0006986;GO:0006457;GO:0034620;GO:0051085;GO:0042026;GO:0005737;GO:0009507;GO:0042623;GO:0031072;GO:0044183;GO:0051082;GO:0051787;GO:0016887;GO:000552	BP:response to unfolded protein;BP:protein folding;BP:cellular response to unfolded protein;BP:chaperone mediated protein folding requiring cofactor;BP:protein refolding;CC:cytoplasm;CC:chloroplast;MF:ATPase activity, coupled;MF:heat shock protein binding;MF:protein binding involved in protein folding;MF:unfolded protein binding;MF:misfolded protein binding;MF:ATPase activity;MF:ATP binding;	K03283	HSPA1s	map04144;map04141;map03040	Endocytosis;Protein processing in endoplasmic reticulum;Spliceosome	COG0443	S:Function unknown	XP_031101391.1	stromal 70 kDa heat shock-related protein, chloroplastic-like [Ipomoea triloba]	sp|Q08080|HSP7S_SPIOL;	Stromal 70 kDa heat shock-related protein, chloroplastic;	PF00012.21	HSP70	Hsp70 protein
g28562	3.532	1.82049	0.0064097	0.999959	yes	up	GO:0006979;GO:0042744;GO:0005576;GO:0020037;GO:0046872;GO:000460	BP:response to oxidative stress;BP:hydrogen peroxide catabolic process;CC:extracellular region;MF:heme binding;MF:metal ion binding;MF:peroxidase activity;	K00430	E1.11.1.7	map00940	Phenylpropanoid biosynthesis	------	------	XP_031131277.1	anionic peroxidase [Ipomoea triloba]	sp|O04795|PERA_IPOBA;	Anionic peroxidase OS=Ipomoea batatas OX=4120 PE=1 SV=1;	PF00141.24	peroxidase	Peroxidase
g28736	4.583	2.19635	0.00371538	0.962045	yes	up	GO:1900367;GO:0016021;GO:0005576;GO:0008447;GO:0005507;GO:001649	BP:positive regulation of defense response to insect;CC:integral component of membrane;CC:extracellular region;MF:L-ascorbate oxidase activity;MF:copper ion binding;MF:oxidoreductase activity;	------	------	------	------	COG2132	Q:Secondary metabolites biosynthesis, transport and catabolism	XP_031106967.1	L-ascorbate oxidase [Ipomoea triloba]	sp|Q40588|ASO_TOBAC;	L-ascorbate oxidase OS=Nicotiana tabacum OX=4097 GN=AAO PE=2 SV=1;	PF00394.23;PF07731.15;PF07732.16	Cu-oxidase;Cu-oxidase_2;Cu-oxidase_3	Multicopper oxidase;Multicopper oxidase;Multicopper oxidase
g29007	0.226	-2.1434	0.000645015	0.337128	yes	down	------	------	------	------	------	------	ENOG4111MK6;COG2124	S:Function unknown;Q:Secondary metabolites biosynthesis, transport and catabolism	XP_031099664.1	uncharacterized protein LOC116003863 [Ipomoea triloba]	sp|W8JMU7|CYQ32_CATRO;	Cytochrome P450 81Q32 OS=Catharanthus roseus OX=4058 GN=CYP81Q32 PE=2 SV=1;	PF00067.23;PF13456.7;PF13966.7;PF00078.28;PF03372.24;PF14529.7	p450;RVT_3;zf-RVT;RVT_1;Exo_endo_phos;Exo_endo_phos_2	Cytochrome P450;Reverse transcriptase-like;zinc-binding in reverse transcriptase;Reverse transcriptase;Endonuclease/Exonuclease/phosphatase family;Endonuclease-reverse transcriptase
g29381	0.251	-1.99702	5.27244e-07	0.00186012	yes	down	GO:0046872;GO:000446	MF:metal ion binding;MF:lactoylglutathione lyase activity;	------	------	------	------	ENOG410XUYC	S:Function unknown	XP_031109891.1	lactoylglutathione lyase-like [Ipomoea triloba]	sp|Q9CPU0|LGUL_MOUSE;	Lactoylglutathione lyase OS=Mus musculus OX=10090 GN=Glo1 PE=1 SV=3;	PF00903.26;PF12681.8;PF13669.7	Glyoxalase;Glyoxalase_2;Glyoxalase_4	Glyoxalase/Bleomycin resistance protein/Dioxygenase superfamily;Glyoxalase-like domain;Glyoxalase/Bleomycin resistance protein/Dioxygenase superfamily
g30094	3.923	1.97186	0.00737173	0.999959	yes	up	GO:004698	MF:protein dimerization activity;	------	------	------	------	ENOG4111CDZ;ENOG410ZNWT	V:Defense mechanisms;K:Transcription	XP_019185225.1	PREDICTED: transcription factor PRE6-like [Ipomoea nil]	sp|Q8GW32|PRE6_ARATH;	Transcription factor PRE6 OS=Arabidopsis thaliana OX=3702 GN=PRE6 PE=1 SV=1;	PF00010.27	HLH	Helix-loop-helix DNA-binding domain
g30245	38.89	5.28132	0.000286642	0.192624	yes	up	GO:0003824;GO:001675	MF:catalytic activity;MF:transferase activity, transferring glycosyl groups;	K06617	E2.4.1.82	map00052	Galactose metabolism	ENOG410YBU9	S:Function unknown	XP_031131286.1	probable galactinol--sucrose galactosyltransferase 6 [Ipomoea triloba]	sp|Q8RX87|RFS6_ARATH;	Probable galactinol--sucrose galactosyltransferase 6 OS=Arabidopsis thaliana OX=3702 GN=RFS6 PE=2 SV=2;	PF05691.13	Raffinose_syn	Raffinose synthase or seed imbibition protein Sip1
g30390	2.274	1.18514	0.00673587	0.999959	yes	up	GO:0052546;GO:0032259;GO:0016021;GO:0005802;GO:0005768;GO:0008757;GO:000816	BP:cell wall pectin metabolic process;BP:methylation;CC:integral component of membrane;CC:trans-Golgi network;CC:endosome;MF:S-adenosylmethionine-dependent methyltransferase activity;MF:methyltransferase activity;	K23872	QUA3	------	------	ENOG410XP0D	S:Function unknown	XP_031090558.1	probable methyltransferase PMT13 [Ipomoea triloba]	sp|Q93W95|PMTD_ARATH;	Probable methyltransferase PMT13 OS=Arabidopsis thaliana OX=3702 GN=At4g00740 PE=2 SV=1;	PF03141.17;PF08241.13;PF13847.7;PF13649.7	Methyltransf_29;Methyltransf_11;Methyltransf_31;Methyltransf_25	Putative S-adenosyl-L-methionine-dependent methyltransferase;Methyltransferase domain;Methyltransferase domain;Methyltransferase domain
g305	4.487	2.16563	0.0067078	0.999959	yes	up	GO:004687	MF:metal ion binding;	------	------	------	------	COG5063	S:Function unknown	XP_031115668.1	zinc finger CCCH domain-containing protein 43-like isoform X2 [Ipomoea triloba]	sp|Q9STM4|C3H43_ARATH;	Zinc finger CCCH domain-containing protein 43 OS=Arabidopsis thaliana OX=3702 GN=At3g48440 PE=2 SV=1;	PF00642.25;PF18345.2;PF14608.7;PF18044.2	zf-CCCH;zf_CCCH_4;zf-CCCH_2;zf-CCCH_4	Zinc finger C-x8-C-x5-C-x3-H type;Zinc finger domain;RNA-binding, Nab2-type zinc finger;CCCH-type zinc finger
g30513	2.404	1.26515	3.69563e-05	0.0459251	yes	up	------	------	------	------	------	------	ENOG410YEA0	S:Function unknown	XP_031132384.1	uncharacterized protein LOC116033966 [Ipomoea triloba]	------	------	PF04862.13	DUF642	Protein of unknown function
g30627	3.19	1.67339	0.00548598	0.999959	yes	up	GO:0046148;GO:0009543;GO:0046872;GO:0004503;GO:0004097;GO:000550	BP:pigment biosynthetic process;CC:chloroplast thylakoid lumen;MF:metal ion binding;MF:monophenol monooxygenase activity;MF:catechol oxidase activity;MF:copper ion binding;	K00422	E1.10.3.1	map00950;map00350	Isoquinoline alkaloid biosynthesis;Tyrosine metabolism	ENOG410XSH6	S:Function unknown	Q9MB14.2;;;	;Flags: Precursor [Ipomoea batatas]	sp|Q9MB14|PPO2_IPOBA;	Polyphenol oxidase II, chloroplastic OS=Ipomoea batatas OX=4120 GN=co-2 PE=2 SV=2;	PF12143.9;PF00264.21;PF12142.9	PPO1_KFDV;Tyrosinase;PPO1_DWL	Protein of unknown function;Common central domain of tyrosinase;Polyphenol oxidase middle domain
g30882	0.416	-1.26582	0.00420275	0.999959	yes	down	GO:001674	MF:transferase activity, transferring acyl groups other than amino-acyl groups;	------	------	------	------	ENOG410ZBAM	S:Function unknown	XP_031093093.1	phenolic glucoside malonyltransferase 1-like [Ipomoea triloba]	sp|Q589Y0|MAT1_TOBAC;	Phenolic glucoside malonyltransferase 1 OS=Nicotiana tabacum OX=4097 GN=mat1 PE=1 SV=1;	PF02458.16	Transferase	Transferase family
g31132	2.636	1.39834	0.000863446	0.399507	yes	up	GO:0006508;GO:001602	BP:proteolysis;CC:integral component of membrane;	------	------	------	------	COG2234	S:Function unknown	XP_031092050.1	endoplasmic reticulum metallopeptidase 1-like isoform X1 [Ipomoea triloba]	sp|Q0VGW4|ERMP1_XENLA;	Endoplasmic reticulum metallopeptidase 1 OS=Xenopus laevis OX=8355 GN=ermp1 PE=2 SV=1;	PF04389.18;PF01546.29;PF05343.15	Peptidase_M28;Peptidase_M20;Peptidase_M42	Peptidase family M28;Peptidase family M20/M25/M40;M42 glutamyl aminopeptidase
g3309	3.05	1.60903	0.00104089	0.425768	yes	up	GO:0005975;GO:0016021;GO:0030246;GO:000455	BP:carbohydrate metabolic process;CC:integral component of membrane;MF:carbohydrate binding;MF:hydrolase activity, hydrolyzing O-glycosyl compounds;	K01187	malZ	map00500;map00052	Starch and sucrose metabolism;Galactose metabolism	COG1501	G:Carbohydrate transport and metabolism	XP_031115217.1	alpha-glucosidase-like [Ipomoea triloba]	sp|O04931|AGLU_BETVU;	Alpha-glucosidase OS=Beta vulgaris OX=161934 PE=1 SV=1;	PF01055.27;PF16863.6;PF13802.7	Glyco_hydro_31;NtCtMGAM_N;Gal_mutarotas_2	Glycosyl hydrolases family 31;N-terminal barrel of NtMGAM and CtMGAM, maltase-glucoamylase;Galactose mutarotase-like
g33092	5.817	2.54039	0.000329842	0.209284	yes	up	------	------	------	------	------	------	ENOG410YHN1	O:Posttranslational modification, protein turnover, chaperones	XP_031092750.1	kunitz trypsin inhibitor 5-like [Ipomoea triloba]	sp|Q9LMU2|KTI2_ARATH;	Kunitz trypsin inhibitor 2 OS=Arabidopsis thaliana OX=3702 GN=KTI2 PE=2 SV=1;	PF00197.19	Kunitz_legume	Trypsin and protease inhibitor
g33812	2.849	1.51021	0.00642586	0.999959	yes	up	GO:0005794;GO:0016021;GO:0051753;GO:0016740;GO:001675	CC:Golgi apparatus;CC:integral component of membrane;MF:mannan synthase activity;MF:transferase activity;MF:transferase activity, transferring glycosyl groups;	K13680	CSLA	------	------	COG1215	F:Nucleotide transport and metabolism	XP_031132352.1	glucomannan 4-beta-mannosyltransferase 9 [Ipomoea triloba]	sp|Q9LZR3|CSLA9_ARATH;	Glucomannan 4-beta-mannosyltransferase 9 OS=Arabidopsis thaliana OX=3702 GN=CSLA9 PE=1 SV=1;	PF13641.7;PF13632.7;PF00535.27;PF13506.7	Glyco_tranf_2_3;Glyco_trans_2_3;Glycos_transf_2;Glyco_transf_21	Glycosyltransferase like family 2;Glycosyl transferase family group 2;Glycosyl transferase family 2;Glycosyl transferase family 21
g33882	3.601	1.84821	0.00224307	0.662983	yes	up	GO:0016020;GO:0016021;GO:0004497;GO:0020037;GO:0016709;GO:0016705;GO:000550	CC:membrane;CC:integral component of membrane;MF:monooxygenase activity;MF:heme binding;MF:oxidoreductase activity, acting on paired donors, with incorporation or reduction of molecular oxygen, NA;MF:oxidoreductase activity, acting on paired donors, with incorporation or reduction of molecular oxygen;MF:iron ion binding;	------	------	------	------	COG2124;COG2124	C:Energy production and conversion;I:Lipid transport and metabolism	XP_031092765.1	cytochrome P450 78A9 [Ipomoea triloba]	sp|O48927|C78A3_SOYBN;	Cytochrome P450 78A3 OS=Glycine max OX=3847 GN=CYP78A3 PE=2 SV=1;	PF00067.23	p450	Cytochrome P450
g33982	0.35	-1.51268	5.56779e-06	0.0157145	yes	down	------	------	------	------	------	------	------	------	KAF1856225.1	hypothetical protein Lal_00046827 [Lupinus albus]	------	------	------	------	------
g33985	0.357	-1.48427	0.00830292	0.999959	yes	down	------	------	------	------	------	------	ENOG4111JHC	S:Function unknown	KAF1855761.1	hypothetical protein Lal_00045090 [Lupinus albus]	sp|Q9ZRV4|MLH1_ARATH;	DNA mismatch repair protein MLH1 OS=Arabidopsis thaliana OX=3702 GN=MLH1 PE=2 SV=1;	PF16413.6	Mlh1_C	DNA mismatch repair protein Mlh1 C-terminus
g34008	2.002	1.00115	0.00746629	0.999959	yes	up	GO:000425	MF:serine-type endopeptidase activity;	------	------	------	------	COG1404	P:Inorganic ion transport and metabolism	XP_031130725.1	subtilisin-like protease SBT1.6 [Ipomoea triloba]	sp|O49607|SBT16_ARATH;	Subtilisin-like protease SBT1.6 OS=Arabidopsis thaliana OX=3702 GN=SBT1.6 PE=2 SV=1;	PF00082.23;PF17766.2;PF02225.23;PF05922.17	Peptidase_S8;fn3_6;PA;Inhibitor_I9	Subtilase family;Fibronectin type-III domain;PA domain;Peptidase inhibitor I9
g34289	2.361	1.23919	0.00833156	0.999959	yes	up	GO:0045493;GO:0031222;GO:0005975;GO:0016021;GO:0009505;GO:0046556;GO:0004553;GO:000904	BP:xylan catabolic process;BP:arabinan catabolic process;BP:carbohydrate metabolic process;CC:integral component of membrane;CC:plant-type cell wall;MF:alpha-L-arabinofuranosidase activity;MF:hydrolase activity, hydrolyzing O-glycosyl compounds;MF:xylan 1,4-beta-xylosidase activity;	K15920	XYL4	map00520	Amino sugar and nucleotide sugar metabolism	COG1472	G:Carbohydrate transport and metabolism	XP_031130367.1	beta-xylosidase/alpha-L-arabinofuranosidase 2-like [Ipomoea triloba]	sp|A5JTQ3|XYL2_MEDSV;	Beta-xylosidase/alpha-L-arabinofuranosidase 2 OS=Medicago sativa subsp. varia OX=36902 GN=Xyl2 PE=2 SV=1;	PF00933.22;PF01915.23;PF14310.7	Glyco_hydro_3;Glyco_hydro_3_C;Fn3-like	Glycosyl hydrolase family 3 N terminal domain;Glycosyl hydrolase family 3 C-terminal domain;Fibronectin type III-like domain
g34304	3.5	1.80751	0.00488975	0.999959	yes	up	GO:001602	CC:integral component of membrane;	------	------	------	------	ENOG4111A92	S:Function unknown	XP_031130319.1	uncharacterized protein LOC116032064 [Ipomoea triloba]	------	------	PF05633.12;PF03087.15	BPS1;DUF241	Protein BYPASS1-related;Arabidopsis protein of unknown function
g34468	10.836	3.43772	0.00592601	0.999959	yes	up	GO:0006979;GO:0042744;GO:0005576;GO:0020037;GO:0046872;GO:000460	BP:response to oxidative stress;BP:hydrogen peroxide catabolic process;CC:extracellular region;MF:heme binding;MF:metal ion binding;MF:peroxidase activity;	K00430	E1.11.1.7	map00940	Phenylpropanoid biosynthesis	------	------	AAP42503.1	anionic peroxidase swpa4 [Ipomoea batatas]	sp|O04795|PERA_IPOBA;	Anionic peroxidase OS=Ipomoea batatas OX=4120 PE=1 SV=1;	PF00141.24	peroxidase	Peroxidase
g35087	5.445	2.44489	1.36157e-07	0.000548985	yes	up	GO:0030245;GO:0030246;GO:000881	BP:cellulose catabolic process;MF:carbohydrate binding;MF:cellulase activity;	K01179	E3.2.1.4	map00500	Starch and sucrose metabolism	ENOG410XPC9	G:Carbohydrate transport and metabolism	XP_031130995.1	endoglucanase 6 [Ipomoea triloba]	sp|Q42059|GUN6_ARATH;	Endoglucanase 6 OS=Arabidopsis thaliana OX=3702 GN=At1g64390 PE=2 SV=2;	PF00759.20;PF09478.11	Glyco_hydro_9;CBM49	Glycosyl hydrolase family 9;Carbohydrate binding domain CBM49
g35270	7.065	2.82073	0.00064434	0.337128	yes	up	------	------	------	------	------	------	------	------	XP_031131772.1	uncharacterized protein LOC116033153 [Ipomoea triloba]	sp|P14381|YTX2_XENLA;	Transposon TX1 uncharacterized 149 kDa protein OS=Xenopus laevis OX=8355 PE=4 SV=1;	PF00078.28;PF13456.7	RVT_1;RVT_3	Reverse transcriptase;Reverse transcriptase-like
g35313	53.609	5.7444	0.000550255	0.298661	yes	up	GO:000697	BP:response to oxidative stress;	------	------	------	------	ENOG411169D	S:Function unknown	XP_031129473.1	uncharacterized protein LOC116031414 [Ipomoea triloba]	------	------	PF03242.14	LEA_3	Late embryogenesis abundant protein
g3570	4.121	2.04289	0.00761865	0.999959	yes	up	GO:0005618;GO:0009506;GO:0005794;GO:000425	CC:cell wall;CC:plasmodesma;CC:Golgi apparatus;MF:serine-type endopeptidase activity;	------	------	------	------	COG1404	O:Posttranslational modification, protein turnover, chaperones	XP_031115658.1	subtilisin-like protease SBT1.8 [Ipomoea triloba]	sp|Q9ZUF6|SBT18_ARATH;	Subtilisin-like protease SBT1.8 OS=Arabidopsis thaliana OX=3702 GN=SBT1.8 PE=1 SV=1;	PF17766.2;PF00082.23	fn3_6;Peptidase_S8	Fibronectin type-III domain;Subtilase family
g36172	2.394	1.25969	0.00799318	0.999959	yes	up	GO:0016020;GO:0016021;GO:0004497;GO:0020037;GO:0016709;GO:0016705;GO:000550	CC:membrane;CC:integral component of membrane;MF:monooxygenase activity;MF:heme binding;MF:oxidoreductase activity, acting on paired donors, with incorporation or reduction of molecular oxygen, NA;MF:oxidoreductase activity, acting on paired donors, with incorporation or reduction of molecular oxygen;MF:iron ion binding;	K22983	CYP76A	------	------	COG2124	Q:Secondary metabolites biosynthesis, transport and catabolism	XP_031130088.1	cytochrome P450 76A2-like [Ipomoea triloba]	sp|P37122|C76A2_SOLME;	Cytochrome P450 76A2 OS=Solanum melongena OX=4111 GN=CYP76A2 PE=2 SV=1;	PF00067.23	p450	Cytochrome P450
g37391	5.873	2.55414	0.00682917	0.999959	yes	up	GO:0018298;GO:0009765;GO:0009535;GO:0009522;GO:0009523;GO:0016021;GO:001616	BP:protein-chromophore linkage;BP:photosynthesis, light harvesting;CC:chloroplast thylakoid membrane;CC:photosystem I;CC:photosystem II;CC:integral component of membrane;MF:chlorophyll binding;	K08912	LHCB1	map00196	Photosynthesis - antenna proteins	ENOG410ZHBU	J:Translation, ribosomal structure and biogenesis	XP_019189279.1	PREDICTED: chlorophyll a-b binding protein of LHCII type 1 [Ipomoea nil]	sp|P27493|CB22_TOBAC;	Chlorophyll a-b binding protein 21, chloroplastic OS=Nicotiana tabacum OX=4097 GN=CAB21 PE=2 SV=1;	PF00504.22	Chloroa_b-bind	Chlorophyll A-B binding protein
g37874	9.746	3.28484	3.74248e-05	0.0459251	yes	up	------	------	K22312	ST2A, SOT15	------	------	ENOG4111H56	S:Function unknown	XP_031132175.1	cytosolic sulfotransferase 17-like [Ipomoea triloba]	sp|Q9FZ80|SOT17_ARATH;	Cytosolic sulfotransferase 17 OS=Arabidopsis thaliana OX=3702 GN=SOT17 PE=1 SV=1;	PF00685.28;PF13469.7	Sulfotransfer_1;Sulfotransfer_3	Sulfotransferase domain;Sulfotransferase family
g38046	0.22	-2.187	0.000960194	0.42074	yes	down	GO:0016021;GO:002285	CC:integral component of membrane;MF:transmembrane transporter activity;	------	------	------	------	ENOG410ZVCA	G:Carbohydrate transport and metabolism	XP_031131372.1	hippocampus abundant transcript 1 protein-like [Ipomoea triloba]	sp|Q96MC6|MF14A_HUMAN;	Hippocampus abundant transcript 1 protein OS=Homo sapiens OX=9606 GN=MFSD14A PE=1 SV=2;	PF07690.17;PF12832.8;PF00083.25	MFS_1;MFS_1_like;Sugar_tr	Major Facilitator Superfamily;MFS_1 like family;Sugar
g38358	4.818	2.26839	0.000696574	0.347081	yes	up	------	------	------	------	------	------	------	------	XP_031125114.1	glycine-rich cell wall structural protein 1.8-like [Ipomoea triloba]	------	------	------	------	------
g39025	2.576	1.36528	0.000717842	0.347081	yes	up	GO:0030001;GO:004687	BP:metal ion transport;MF:metal ion binding;	------	------	------	------	COG2608	S:Function unknown	XP_031125248.1	heavy metal-associated isoprenylated plant protein 35-like [Ipomoea triloba]	sp|Q58FZ0|NAKR2_ARATH;	Protein SODIUM POTASSIUM ROOT DEFECTIVE 2 OS=Arabidopsis thaliana OX=3702 GN=NAKR2 PE=2 SV=1;	PF00403.27	HMA	Heavy-metal-associated domain
g3925	5.826	2.54247	0.000518765	0.292832	yes	up	GO:0009664;GO:0006949;GO:0005618;GO:0016020;GO:000557	BP:plant-type cell wall organization;BP:syncytium formation;CC:cell wall;CC:membrane;CC:extracellular region;	K20628	exlX	------	------	ENOG410YCRV	G:Carbohydrate transport and metabolism	XP_031116458.1	expansin-A2-like [Ipomoea triloba]	sp|Q40636|EXPA2_ORYSJ;	Expansin-A2 OS=Oryza sativa subsp. japonica OX=39947 GN=EXPA2 PE=2 SV=2;	PF01357.22;PF03330.19	Expansin_C;DPBB_1	Expansin C-terminal domain;Lytic transglycolase
g3926	2.414	1.27167	0.00642179	0.999959	yes	up	GO:0009664;GO:0006949;GO:0005618;GO:0016020;GO:000557	BP:plant-type cell wall organization;BP:syncytium formation;CC:cell wall;CC:membrane;CC:extracellular region;	------	------	------	------	ENOG410YCRV	G:Carbohydrate transport and metabolism	XP_031116276.1	expansin-A2-like [Ipomoea triloba]	sp|Q40636|EXPA2_ORYSJ;	Expansin-A2 OS=Oryza sativa subsp. japonica OX=39947 GN=EXPA2 PE=2 SV=2;	PF01357.22;PF03330.19	Expansin_C;DPBB_1	Expansin C-terminal domain;Lytic transglycolase
g39630	6.374	2.67212	0.00854625	0.999959	yes	up	------	------	------	------	------	------	ENOG41116YR	K:Transcription	XP_031123995.1	protein SHORT-ROOT-like [Ipomoea triloba]	sp|Q9SZF7|SHR_ARATH;	Protein SHORT-ROOT OS=Arabidopsis thaliana OX=3702 GN=SHR PE=1 SV=1;	PF03514.15	GRAS	GRAS domain family
g39977	2.678	1.42095	0.00249703	0.71245	yes	up	GO:0045490;GO:0016021;GO:0030570;GO:004687	BP:pectin catabolic process;CC:integral component of membrane;MF:pectate lyase activity;MF:metal ion binding;	K01728	pel	map00040	Pentose and glucuronate interconversions	COG3866	G:Carbohydrate transport and metabolism	XP_031125482.1	probable pectate lyase 5 [Ipomoea triloba]	sp|Q9FXD8|PLY5_ARATH;	Probable pectate lyase 5 OS=Arabidopsis thaliana OX=3702 GN=At1g67750 PE=2 SV=2;	PF00544.20;PF13229.7	Pectate_lyase_4;Beta_helix	Pectate lyase;Right handed beta helix region
g39980	3.642	1.86471	1.41696e-05	0.0237603	yes	up	GO:0045490;GO:0016021;GO:0030570;GO:004687	BP:pectin catabolic process;CC:integral component of membrane;MF:pectate lyase activity;MF:metal ion binding;	K01728	pel	map00040	Pentose and glucuronate interconversions	COG3866	G:Carbohydrate transport and metabolism	XP_031125482.1	probable pectate lyase 5 [Ipomoea triloba]	sp|Q9FXD8|PLY5_ARATH;	Probable pectate lyase 5 OS=Arabidopsis thaliana OX=3702 GN=At1g67750 PE=2 SV=2;	PF00544.20;PF13229.7	Pectate_lyase_4;Beta_helix	Pectate lyase;Right handed beta helix region
g4012	2.863	1.51758	0.000119246	0.100416	yes	up	GO:000486	MF:serine-type endopeptidase inhibitor activity;	------	------	------	------	------	------	XP_019184414.1	PREDICTED: proteinase inhibitor type-2 CEVI57-like [Ipomoea nil]	sp|Q43710|IP22_SOLLC;	Proteinase inhibitor type-2 TR8 OS=Solanum lycopersicum OX=4081 GN=ARPI PE=2 SV=1;	PF02428.16	Prot_inhib_II	Potato type II proteinase inhibitor family
g40817	4.802	2.26376	0.00249903	0.71245	yes	up	GO:0005794;GO:0016021;GO:001641	CC:Golgi apparatus;CC:integral component of membrane;MF:O-acetyltransferase activity;	------	------	------	------	ENOG410YE5E	S:Function unknown	XP_031124100.1	protein trichome birefringence-like 2 [Ipomoea triloba]	sp|Q8VYR3|TBL2_ARATH;	Protein trichome birefringence-like 2 OS=Arabidopsis thaliana OX=3702 GN=TBL2 PE=2 SV=1;	PF13839.7;PF14416.7	PC-Esterase;PMR5N	GDSL/SGNH-like Acyl-Esterase family found in Pmr5 and Cas1p;PMR5 N terminal Domain
g41287	0.157	-2.67131	0.00219381	0.658703	yes	down	GO:000550	MF:calcium ion binding;	------	------	------	------	ENOG410YKQK	S:Function unknown	XP_031123802.1	sorcin-like [Ipomoea triloba]	sp|Q95YL4|PEFB_DICDI;	Penta-EF hand domain-containing protein 2 OS=Dictyostelium discoideum OX=44689 GN=pefB PE=1 SV=1;	PF00036.33;PF13499.7;PF13405.7	EF-hand_1;EF-hand_7;EF-hand_6	EF hand;EF-hand domain pair;EF-hand domain
g41540	44.887	5.48824	0.000784721	1	yes	up	GO:004589	BP:negative regulation of transcription, DNA-templated;	------	------	------	------	ENOG410YHQG	L:Replication, recombination and repair	XP_031095213.1	transcription repressor OFP15-like [Ipomoea triloba]	sp|Q9SJ45|OPF15_ARATH;	Transcription repressor OFP15 OS=Arabidopsis thaliana OX=3702 GN=OFP15 PE=1 SV=1;	PF04844.14	Ovate	Transcriptional repressor, ovate
g41760	0.472	-1.08294	0.00996592	0.999959	yes	down	GO:001602	CC:integral component of membrane;	------	------	------	------	ENOG410XRSQ	S:Function unknown	XP_031132378.1	phosphatidylinositol/phosphatidylcholine transfer protein SFH6-like [Ipomoea triloba]	sp|F4JVA6|SFH6_ARATH;	Phosphatidylinositol/phosphatidylcholine transfer protein SFH6 OS=Arabidopsis thaliana OX=3702 GN=SFH6 PE=2 SV=1;	------	------	------
g42108	2.288	1.19387	0.00202997	0.636598	yes	up	GO:0005737;GO:0005544;GO:000550	CC:cytoplasm;MF:calcium-dependent phospholipid binding;MF:calcium ion binding;	K17098	ANNAT	------	------	ENOG410XPUN	O:Posttranslational modification, protein turnover, chaperones	XP_031132410.1	annexin D1-like [Ipomoea triloba]	sp|Q9SYT0|ANXD1_ARATH;	Annexin D1 OS=Arabidopsis thaliana OX=3702 GN=ANN1 PE=1 SV=1;	PF00191.21	Annexin	Annexin
g42122	2.376	1.24839	0.00488926	0.999959	yes	up	GO:0005737;GO:0005544;GO:000550	CC:cytoplasm;MF:calcium-dependent phospholipid binding;MF:calcium ion binding;	K17098	ANNAT	------	------	ENOG410XPUN	S:Function unknown	XP_031132410.1	annexin D1-like [Ipomoea triloba]	sp|Q9SYT0|ANXD1_ARATH;	Annexin D1 OS=Arabidopsis thaliana OX=3702 GN=ANN1 PE=1 SV=1;	PF00191.21	Annexin	Annexin
g42199	0.274	-1.86694	0.00163908	0.592088	yes	down	GO:0016021;GO:0008483;GO:001684	CC:integral component of membrane;MF:transaminase activity;MF:carbon-sulfur lyase activity;	------	------	------	------	ENOG410XS9Z	S:Function unknown	XP_031132098.1	tryptophan aminotransferase-related protein 4-like [Ipomoea triloba]	sp|Q93Z38|TAR4_ARATH;	Tryptophan aminotransferase-related protein 4 OS=Arabidopsis thaliana OX=3702 GN=TAR4 PE=2 SV=2;	PF04864.14;PF04863.14	Alliinase_C;EGF_alliinase	Allinase;Alliinase EGF-like domain
g42317	2.275	1.18595	0.007169	0.999959	yes	up	------	------	------	------	------	------	ENOG410Z0ES	S:Function unknown	XP_027093225.1	uncharacterized protein LOC113713645 [Coffea arabica]	------	------	PF12023.9	DUF3511	Domain of unknown function
g42371	0.06	-4.04948	0.000120966	0.100416	yes	down	GO:0046294;GO:0005737;GO:0005829;GO:0004024;GO:0004022;GO:0008270;GO:0051903;GO:0003979;GO:001649	BP:formaldehyde catabolic process;CC:cytoplasm;CC:cytosol;MF:alcohol dehydrogenase activity, zinc-dependent;MF:alcohol dehydrogenas;MF:zinc ion binding;MF:S;MF:UDP-glucose 6-dehydrogenase activity;MF:oxidoreductase activity;	K18857	ADH1	map00010;map00592;map00071;map00350	Glycolysis / Gluconeogenesis;alpha-Linolenic acid metabolism;Fatty acid degradation;Tyrosine metabolism	COG1062	C:Energy production and conversion	XP_019174351.1	PREDICTED: alcohol dehydrogenase 3 [Ipomoea nil]	sp|P14673|ADH1_SOLTU;	Alcohol dehydrogenase 1 OS=Solanum tuberosum OX=4113 GN=ADH1 PE=1 SV=1;	PF00107.27;PF08240.13;PF16912.6	ADH_zinc_N;ADH_N;Glu_dehyd_C	Zinc-binding dehydrogenase;Alcohol dehydrogenase GroES-like domain;Glucose dehydrogenase C-terminus
g42721	2.541	1.34523	0.0080504	0.999959	yes	up	GO:0045490;GO:0016021;GO:0030570;GO:004687	BP:pectin catabolic process;CC:integral component of membrane;MF:pectate lyase activity;MF:metal ion binding;	K01728	pel	map00040	Pentose and glucuronate interconversions	COG3866;COG3866	B:Chromatin structure and dynamics;Q:Secondary metabolites biosynthesis, transport and catabolism	XP_031130101.1	probable pectate lyase 8 [Ipomoea triloba]	sp|Q9M8Z8|PLY8_ARATH;	Probable pectate lyase 8 OS=Arabidopsis thaliana OX=3702 GN=At3g07010 PE=2 SV=1;	PF03080.16;PF00544.20;PF14365.7;PF13229.7	Neprosin;Pectate_lyase_4;Neprosin_AP;Beta_helix	Neprosin;Pectate lyase;Neprosin activation peptide;Right handed beta helix region
g43073	0.025	-5.29362	0.00487542	1	yes	down	GO:0032956;GO:0031929;GO:0031932;GO:003193	BP:regulation of actin cytoskeleton organization;BP:TOR signaling;CC:TORC2 complex;CC:TORC1 complex;	K08266	MLST8, GBL	map04136	Autophagy - other	ENOG410XPVD	S:Function unknown	XP_031127723.1	target of rapamycin complex subunit LST8-1-like [Ipomoea triloba]	sp|Q9LV27|LST81_ARATH;	Target of rapamycin complex subunit LST8-1 OS=Arabidopsis thaliana OX=3702 GN=LST8-1 PE=1 SV=1;	PF00400.33	WD40	WD domain, G-beta repeat
g43194	13.978	3.8051	0.000185955	0.134574	yes	up	------	------	------	------	------	------	------	------	------	------	------	------	------	------	------
g43350	0.097	-3.36524	0.00153502	0.570057	yes	down	------	------	------	------	------	------	------	------	XP_031094434.1	uncharacterized protein LOC115998904 [Ipomoea triloba]	------	------	PF13966.7;PF13456.7	zf-RVT;RVT_3	zinc-binding in reverse transcriptase;Reverse transcriptase-like
g43475	13.885	3.79542	0.00313274	0.847995	yes	up	GO:0009793;GO:000950	BP:embryo development ending in seed dormancy;CC:chloroplast;	------	------	------	------	ENOG4111PGI	S:Function unknown	XP_031120996.1	uncharacterized protein LOC116024244 [Ipomoea triloba]	------	------	------	------	------
g43613	26.544	4.7303	0.00949517	1	yes	up	GO:0006633;GO:0016021;GO:0005789;GO:0016717;GO:000997	BP:fatty acid biosynthetic process;CC:integral component of membrane;CC:endoplasmic reticulum membrane;MF:oxidoreductase activity, acting on paired donors, with oxidation of a pair of donors resulting in the reduction of molecular oxygen to two molecules of water;MF:1;	K20416	FAD5	------	------	COG1398	I:Lipid transport and metabolism	XP_031116329.1	palmitoyl-monogalactosyldiacylglycerol delta-7 desaturase, chloroplastic-like isoform X2 [Ipomoea triloba]	sp|Q949X0|ADS3_ARATH;	Palmitoyl-monogalactosyldiacylglycerol delta-7 desaturase, chloroplastic OS=Arabidopsis thaliana OX=3702 GN=ADS3 PE=1 SV=2;	PF00487.25	FA_desaturase	Fatty acid desaturase
g44149	2.589	1.37212	0.00141973	0.541491	yes	up	GO:0016021;GO:1904680;GO:0022857;GO:0035673;GO:001533	CC:integral component of membrane;MF:peptide transmembrane transporter activity;MF:transmembrane transporter activity;MF:oligopeptide transmembrane transporter activity;MF:peptid;	K14638	SLC15A3_4, PHT	------	------	COG3104	E:Amino acid transport and metabolism	XP_031126104.1	protein NRT1/ PTR FAMILY 4.5-like [Ipomoea triloba]	sp|Q93VV5|PTR16_ARATH;	Protein NRT1/ PTR FAMILY 4.3 OS=Arabidopsis thaliana OX=3702 GN=NPF4.3 PE=2 SV=1;	PF00854.22	PTR2	POT family
g44373	7.041	2.81579	3.17617e-05	0.0426877	yes	up	------	------	------	------	------	------	ENOG410YE8S	S:Function unknown	XP_031130216.1	uncharacterized protein LOC116031973 [Ipomoea triloba]	------	------	PF04862.13	DUF642	Protein of unknown function
g44426	4.724	2.23989	0.000146869	0.109703	yes	up	------	------	------	------	------	------	ENOG410YE8S	S:Function unknown	XP_031130216.1	uncharacterized protein LOC116031973 [Ipomoea triloba]	------	------	PF04862.13	DUF642	Protein of unknown function
g44489	0.073	-3.78065	0.000945407	0.42074	yes	down	------	------	------	------	------	------	------	------	XP_019150347.1	PREDICTED: uncharacterized protein LOC109147157 isoform X2 [Ipomoea nil]	------	------	PF04043.16	PMEI	Plant invertase/pectin methylesterase inhibitor
g45539	5.052	2.33696	0.000146524	0.109703	yes	up	------	------	------	------	------	------	------	------	------	------	------	------	------	------	------
g45978	5.827	2.54267	9.40751e-06	0.0221265	yes	up	------	------	------	------	------	------	COG4886;ENOG410YCE2	S:Function unknown;	XP_019190167.1	PREDICTED: probable leucine-rich repeat receptor-like serine/threonine-protein kinase At3g14840 [Ipomoea nil]	sp|C0LGN2|Y3148_ARATH;	Probable leucine-rich repeat receptor-like serine/threonine-protein kinase At3g14840 OS=Arabidopsis thaliana OX=3702 GN=LRR-RLK PE=1 SV=1;	PF07714.18;PF00069.26;PF11721.9;PF12799.8;PF13855.7	PK_Tyr_Ser-Thr;Pkinase;Malectin;LRR_4;LRR_8	Protein tyrosine and serine/threonine kinase;Protein kinase domain;Malectin domain;Leucine Rich repeats;Leucine rich repeat
g46680	5.014	2.3259	0.00293139	0.805636	yes	up	GO:0005773;GO:0045735;GO:0004602;GO:000486	CC:vacuole;MF:nutrient reservoir activity;MF:glutathione peroxidase activity;MF:endopeptidase inhibitor activity;	------	------	------	------	ENOG410YHN1	O:Posttranslational modification, protein turnover, chaperones	XP_031128210.1	sporamin B-like [Ipomoea triloba]	sp|P14716|SPOR2_IPOBA;	Sporamin B OS=Ipomoea batatas OX=4120 PE=2 SV=1;	PF00197.19	Kunitz_legume	Trypsin and protease inhibitor
g4673	0.206	-2.27592	0.000147701	0.109703	yes	down	------	------	------	------	------	------	ENOG41120E0;ENOG410Z7Z7	U:Intracellular trafficking, secretion, and vesicular transport;S:Function unknown	XP_031116491.1	protein RKD1-like [Ipomoea triloba]	sp|Q9M9U9|RKD1_ARATH;	Protein RKD1 OS=Arabidopsis thaliana OX=3702 GN=RKD1 PE=3 SV=1;	PF02042.16	RWP-RK	RWP-RK domain
g46743	4.026	2.00939	0.00648283	0.999959	yes	up	------	------	------	------	------	------	COG0666	S:Function unknown	XP_031115576.1	ankyrin repeat-containing protein NPR4-like isoform X2 [Ipomoea triloba]	------	------	PF13962.7;PF12796.8;PF13637.7;PF13857.7;PF13606.7;PF00023.31	PGG;Ank_2;Ank_4;Ank_5;Ank_3;Ank	Domain of unknown function;Ankyrin repeats;Ankyrin repeats;Ankyrin repeats;Ankyrin repeat;Ankyrin repeat
g46882	3.327	1.73417	0.00543345	0.999959	yes	up	GO:0005773;GO:0045735;GO:0004602;GO:000486	CC:vacuole;MF:nutrient reservoir activity;MF:glutathione peroxidase activity;MF:endopeptidase inhibitor activity;	------	------	------	------	------	------	XP_031097034.1	sporamin B-like [Ipomoea triloba]	sp|P14716|SPOR2_IPOBA;	Sporamin B OS=Ipomoea batatas OX=4120 PE=2 SV=1;	PF00197.19	Kunitz_legume	Trypsin and protease inhibitor
g46890	5.022	2.32819	0.00927005	0.999959	yes	up	GO:0005773;GO:0045735;GO:0004602;GO:000486	CC:vacuole;MF:nutrient reservoir activity;MF:glutathione peroxidase activity;MF:endopeptidase inhibitor activity;	------	------	------	------	------	------	XP_031128210.1	sporamin B-like [Ipomoea triloba]	sp|P14716|SPOR2_IPOBA;	Sporamin B OS=Ipomoea batatas OX=4120 PE=2 SV=1;	PF00197.19	Kunitz_legume	Trypsin and protease inhibitor
g47159	2.084	1.05967	0.00102958	0.425768	yes	up	------	------	------	------	------	------	------	------	XP_031121221.1	putative glycine-rich cell wall structural protein 1 [Ipomoea triloba]	------	------	------	------	------
g47278	3.122	1.64233	0.00671401	0.999959	yes	up	GO:0009664;GO:0005618;GO:0016020;GO:000557	BP:plant-type cell wall organization;CC:cell wall;CC:membrane;CC:extracellular region;	------	------	------	------	ENOG410YCRV	S:Function unknown	XP_031122090.1	expansin-A10-like [Ipomoea triloba]	sp|Q9LDR9|EXP10_ARATH;	Expansin-A10 OS=Arabidopsis thaliana OX=3702 GN=EXPA10 PE=2 SV=1;	PF01357.22;PF03330.19	Expansin_C;DPBB_1	Expansin C-terminal domain;Lytic transglycolase
g47776	3.106	1.63492	2.25987e-06	0.00708696	yes	up	GO:0016021;GO:0015250;GO:001526	CC:integral component of membrane;MF:water channel activity;MF:channel activity;	K09873	TIP	------	------	COG0580	G:Carbohydrate transport and metabolism	XP_031122282.1	probable aquaporin TIP1-1 [Ipomoea triloba]	sp|O64964|TIP11_MAIZE;	Aquaporin TIP1-1 OS=Zea mays OX=4577 GN=TIP1-1 PE=2 SV=1;	PF00230.21	MIP	Major intrinsic protein
g48168	2.781	1.47558	0.00217865	0.658703	yes	up	------	------	------	------	------	------	ENOG410ZJGG	S:Function unknown	XP_019179510.1	PREDICTED: uncharacterized protein LOC109174707 [Ipomoea nil]	------	------	PF10551.10;PF04434.18;PF03108.16	MULE;SWIM;DBD_Tnp_Mut	MULE transposase domain;SWIM zinc finger;MuDR family transposase
g48535	2.708	1.437	0.00611999	0.999959	yes	up	------	------	------	------	------	------	------	------	------	------	------	------	------	------	------
g48945	4.812	2.26656	6.86447e-05	0.0645809	yes	up	------	------	------	------	------	------	------	------	------	------	------	------	------	------	------
g4971	4.155	2.05476	0.00131673	0.523426	yes	up	GO:0009742;GO:0005524;GO:000467	BP:brassinosteroid mediated signaling pathway;MF:ATP binding;MF:protein kinase activity;	------	------	------	------	ENOG410XQTV	S:Function unknown	XP_031113713.1	serine/threonine-protein kinase BSK5-like [Ipomoea triloba]	sp|Q9FIL1|BSK5_ARATH;	Serine/threonine-protein kinase BSK5 OS=Arabidopsis thaliana OX=3702 GN=BSK5 PE=1 SV=1;	PF07714.18;PF00069.26	PK_Tyr_Ser-Thr;Pkinase	Protein tyrosine and serine/threonine kinase;Protein kinase domain
g50219	2.804	1.48759	0.00743607	0.999959	yes	up	GO:0043086;GO:000485	BP:negative regulation of catalytic activity;MF:enzyme inhibitor activity;	------	------	------	------	ENOG410YPKA	S:Function unknown	XP_031121810.1	21 kDa protein-like [Ipomoea triloba]	sp|Q84WE4|PMEI3_ARATH;	Pectinesterase inhibitor 3 OS=Arabidopsis thaliana OX=3702 GN=PMEI3 PE=2 SV=1;	PF04043.16	PMEI	Plant invertase/pectin methylesterase inhibitor
g50472	3.063	1.61508	1.13857e-05	0.0229536	yes	up	GO:0005975;GO:005269	BP:carbohydrate metabolic process;MF:raffinose alpha-galactosidase activity;	------	------	------	------	ENOG410ZVDU;ENOG410XPF1	S:Function unknown;G:Carbohydrate transport and metabolism	XP_031122724.1	probable alpha-galactosidase B [Ipomoea triloba]	sp|Q9FT97|AGAL1_ARATH;	Alpha-galactosidase 1 OS=Arabidopsis thaliana OX=3702 GN=AGAL1 PE=2 SV=1;	PF16499.6	Melibiase_2	Alpha galactosidase A
g50496	3.652	1.86858	0.0039094	0.985168	yes	up	GO:0045490;GO:0030570;GO:004687	BP:pectin catabolic process;MF:pectate lyase activity;MF:metal ion binding;	K01728	pel	map00040	Pentose and glucuronate interconversions	COG3866	S:Function unknown	XP_031122264.1	probable pectate lyase 5 [Ipomoea triloba]	sp|Q93Z25|PLY22_ARATH;	Probable pectate lyase 22 OS=Arabidopsis thaliana OX=3702 GN=At5g63180 PE=2 SV=1;	PF00544.20;PF13229.7	Pectate_lyase_4;Beta_helix	Pectate lyase;Right handed beta helix region
g50502	3.258	1.70412	4.57956e-05	0.0517014	yes	up	GO:0045490;GO:0030570;GO:004687	BP:pectin catabolic process;MF:pectate lyase activity;MF:metal ion binding;	K01728	pel	map00040	Pentose and glucuronate interconversions	COG3866	G:Carbohydrate transport and metabolism	XP_031122264.1	probable pectate lyase 5 [Ipomoea triloba]	sp|Q93Z25|PLY22_ARATH;	Probable pectate lyase 22 OS=Arabidopsis thaliana OX=3702 GN=At5g63180 PE=2 SV=1;	PF00544.20;PF13229.7	Pectate_lyase_4;Beta_helix	Pectate lyase;Right handed beta helix region
g51243	0.094	-3.41025	0.000337362	0.209284	yes	down	------	------	------	------	------	------	------	------	------	------	------	------	------	------	------
g51369	10.16	3.34487	0.0018744	0.616507	yes	up	GO:001682	MF:lyase activity;	------	------	------	------	ENOG410Z2Q7;ENOG410ZUQD	S:Function unknown;	XP_028239109.1	uncharacterized protein LOC114418124 [Glycine soja]	------	------	------	------	------
g5152	5.296	2.40481	0.00908928	0.999959	yes	up	------	------	------	------	------	------	ENOG410YKZJ	S:Function unknown	XP_031114277.1	uncharacterized protein LOC116017784 [Ipomoea triloba]	------	------	PF04720.13	PDDEXK_6	PDDEXK-like family of unknown function
g5196	3.239	1.69572	0.00103124	0.425768	yes	up	------	------	------	------	------	------	ENOG410XRIY	S:Function unknown	XP_019166223.1	PREDICTED: BTB/POZ domain-containing protein At5g48800 isoform X2 [Ipomoea nil]	sp|Q9FKB6|Y5880_ARATH;	BTB/POZ domain-containing protein At5g48800 OS=Arabidopsis thaliana OX=3702 GN=At5g48800 PE=2 SV=1;	PF03000.15	NPH3	NPH3 family
g53401	0.096	-3.38022	0.000721299	0.347081	yes	down	GO:0009733;GO:0030154;GO:0005634;GO:0043565;GO:0044212;GO:0003700;GO:000367	BP:response to auxin;BP:cell differentiation;CC:nucleus;MF:sequence-specific DNA binding;MF:transcription regulatory region DNA binding;MF:transcription factor activity, sequence-specific DNA binding;MF:DNA binding;	K09422	MYBP	------	------	COG5147	K:Transcription	XP_031100347.1	myb-related protein 306-like [Ipomoea triloba]	sp|P81392|MYB06_ANTMA;	Myb-related protein 306 OS=Antirrhinum majus OX=4151 GN=MYB306 PE=2 SV=1;	PF00249.32;PF13921.7	Myb_DNA-binding;Myb_DNA-bind_6	Myb-like DNA-binding domain;Myb-like DNA-binding domain
g53769	0.015	-6.07683	0.00662451	1	yes	down	GO:0006357;GO:0016592;GO:0016021;GO:000371	BP:regulation of transcription from RNA polymerase II promoter;CC:mediator complex;CC:integral component of membrane;MF:transcription cofactor activity;	------	------	------	------	ENOG410Y5NG	K:Transcription	XP_031106808.1	mediator of RNA polymerase II transcription subunit 4 [Ipomoea triloba]	sp|Q9LZ00|MED4_ARATH;	Mediator of RNA polymerase II transcription subunit 4 OS=Arabidopsis thaliana OX=3702 GN=MED4 PE=1 SV=1;	PF10018.10	Med4	Vitamin-D-receptor interacting Mediator subunit 4
g53853	32.792	5.03528	0.000916614	1	yes	up	------	------	------	------	------	------	ENOG410YE87	S:Function unknown	XP_031106102.1	uncharacterized protein LOC116010728 [Ipomoea triloba]	------	------	PF05910.13	DUF868	Plant protein of unknown function
g54025	2.619	1.38912	0.000968966	0.42074	yes	up	GO:0016024;GO:0016021;GO:000460	BP:CDP-diacylglycerol biosynthetic process;CC:integral component of membrane;MF:phosphatidate cytidylyltransferase activity;	K18848;K00981	IAMT1;E2.7.7.41, CDS1, CDS2, cdsA	map00564;map04070	Glycerophospholipid metabolism;Phosphatidylinositol signaling system	COG0575	I:Lipid transport and metabolism	XP_031106830.1	indole-3-acetate O-methyltransferase 1-like [Ipomoea triloba]	sp|O04940|CDS1_SOLTU;	Phosphatidate cytidylyltransferase 1 OS=Solanum tuberosum OX=4113 GN=CDS1 PE=1 SV=1;	PF03492.16;PF01148.21	Methyltransf_7;CTP_transf_1	SAM dependent carboxyl methyltransferase;Cytidylyltransferase family
g54193	11.048	3.46577	0.0043709	1	yes	up	GO:0010231;GO:0009787;GO:0005886;GO:0003824;GO:001042	BP:maintenance of seed dormancy;BP:regulation of abscisic acid-activated signaling pathway;CC:plasma membrane;MF:catalytic activity;MF:abscisic acid binding;	------	------	------	------	ENOG410XQIA	S:Function unknown	XP_031104649.1	lanC-like protein GCL2 [Ipomoea triloba]	sp|Q8VZQ6|GCL2_ARATH;	LanC-like protein GCL2 OS=Arabidopsis thaliana OX=3702 GN=GCL2 PE=2 SV=1;	PF05147.14	LANC_like	Lanthionine synthetase C-like protein
g54374	3.018	1.59377	0.000988019	0.422513	yes	up	------	------	------	------	------	------	ENOG410ZFRH	S:Function unknown	XP_031106470.1	transcription factor PAR1-like [Ipomoea triloba]	sp|Q9LXR7|PAR2_ARATH;	Transcription factor PAR2 OS=Arabidopsis thaliana OX=3702 GN=PAR2 PE=3 SV=1;	------	------	------
g54811	0.029	-5.0927	0.00321204	1	yes	down	------	------	------	------	------	------	ENOG4111JQ7	S:Function unknown	XP_031102939.1	GBF-interacting protein 1-like isoform X3 [Ipomoea triloba]	sp|A4FVR1|GIP1L_ARATH;	GBF-interacting protein 1-like OS=Arabidopsis thaliana OX=3702 GN=GIP1L PE=1 SV=1;	------	------	------
g55039	4.904	2.29383	0.00663951	0.999959	yes	up	GO:0005634;GO:0003700;GO:000367	CC:nucleus;MF:transcription factor activity, sequence-specific DNA binding;MF:DNA binding;	------	------	------	------	ENOG410YNX4	K:Transcription	XP_019193989.1	PREDICTED: ethylene-responsive transcription factor ERF017 [Ipomoea nil]	sp|Q84QC2|ERF17_ARATH;	Ethylene-responsive transcription factor ERF017 OS=Arabidopsis thaliana OX=3702 GN=ERF017 PE=2 SV=1;	PF00847.21	AP2	AP2 domain
g5509	37.369	5.22378	0.00676282	1	yes	up	GO:0010215;GO:0031225;GO:0016021;GO:0030247;GO:000455	BP:cellulose microfibril organization;CC:anchored component of membrane;CC:integral component of membrane;MF:polysaccharide binding;MF:hydrolase activity, hydrolyzing O-glycosyl compounds;	------	------	------	------	ENOG410ZHV6	S:Function unknown	XP_031112486.1	COBRA-like protein 7 [Ipomoea triloba]	sp|Q8GZ17|COBL7_ARATH;	COBRA-like protein 7 OS=Arabidopsis thaliana OX=3702 GN=COBL7 PE=2 SV=2;	PF04833.16	COBRA	COBRA-like protein
g55434	0.047	-4.41674	0.00697964	1	yes	down	------	------	------	------	------	------	COG4886	S:Function unknown	XP_031091125.1	putative late blight resistance protein homolog R1A-10 [Ipomoea triloba]	sp|Q6L3Y2|R1B11_SOLDE;	Putative late blight resistance protein homolog R1B-11 OS=Solanum demissum OX=50514 GN=R1B-11 PE=5 SV=1;	------	------	------
g56058	19.868	4.31238	0.00812597	1	yes	up	------	------	------	------	------	------	ENOG410YS77;ENOG410YP87	S:Function unknown;	XP_031128666.1	auxin-responsive protein SAUR68-like [Ipomoea triloba]	sp|F4I1I4|SAU67_ARATH;	Auxin-responsive protein SAUR67 OS=Arabidopsis thaliana OX=3702 GN=SAUR67 PE=2 SV=1;	PF02519.15	Auxin_inducible	Auxin responsive protein
g56100	17.746	4.14945	0.00848653	1	yes	up	GO:000973	BP:response to auxin;	K14488	SAUR	map04075	Plant hormone signal transduction	ENOG4111DHX;ENOG410YVUY;ENOG4111771	S:Function unknown;	XP_031126732.1	auxin-responsive protein SAUR21-like [Ipomoea triloba]	sp|Q9FJG0|SAU20_ARATH;	Auxin-responsive protein SAUR20 OS=Arabidopsis thaliana OX=3702 GN=SAUR20 PE=2 SV=1;	PF02519.15	Auxin_inducible	Auxin responsive protein
g56716	0.269	-1.8947	0.00713561	0.999959	yes	down	GO:001602	CC:integral component of membrane;	K19729	GNAT3	------	------	ENOG410XNVQ	S:Function unknown	EPS74717.1	hypothetical protein M569_00042, partial [Genlisea aurea]	sp|P18064|GPA1_ARATH;	Guanine nucleotide-binding protein alpha-1 subunit OS=Arabidopsis thaliana OX=3702 GN=GPA1 PE=1 SV=1;	------	------	------
g573	2.338	1.22546	0.00225504	0.662983	yes	up	GO:0006468;GO:0005886;GO:0004672;GO:0004675;GO:0004674;GO:000552	BP:protein phosphorylation;CC:plasma membrane;MF:protein kinase activity;MF:transmembrane receptor protein serine/threonine kinase activity;MF:protein serine/threonine kinase activity;MF:ATP binding;	------	------	------	------	COG0515	S:Function unknown	XP_031117698.1	receptor-like cytosolic serine/threonine-protein kinase RBK1 isoform X1 [Ipomoea triloba]	sp|Q8H1D6|RBK1_ARATH;	Receptor-like cytosolic serine/threonine-protein kinase RBK1 OS=Arabidopsis thaliana OX=3702 GN=RBK1 PE=1 SV=1;	PF07714.18;PF00069.26	PK_Tyr_Ser-Thr;Pkinase	Protein tyrosine and serine/threonine kinase;Protein kinase domain
g57665	6.238	2.64103	0.00749109	0.999959	yes	up	------	------	------	------	------	------	COG5040	T:Signal transduction mechanisms	XP_019184710.1	PREDICTED: uncharacterized protein LOC109179679 [Ipomoea nil]	------	------	PF14392.7;PF14111.7	zf-CCHC_4;DUF4283	Zinc knuckle;Domain of unknown function
g58643	2.66	1.41153	0.00677781	0.999959	yes	up	GO:0007017;GO:0005737;GO:0005874;GO:0003924;GO:0005200;GO:000552	BP:microtubule-based process;CC:cytoplasm;CC:microtubule;MF:GTPase activity;MF:structural constituent of cytoskeleton;MF:GTP binding;	K07375	TUBB	map04145	Phagosome	COG5023	Z:Cytoskeleton	XP_031128607.1	tubulin beta-5 chain [Ipomoea triloba]	sp|Q43697|TBB5_MAIZE;	Tubulin beta-5 chain OS=Zea mays OX=4577 GN=TUBB5 PE=2 SV=1;	PF00091.26;PF03953.18;PF13809.7	Tubulin;Tubulin_C;Tubulin_2	Tubulin/FtsZ family, GTPase domain;Tubulin C-terminal domain;Tubulin like
g58854	0.143	-2.80389	0.00616257	0.999959	yes	down	GO:0005829;GO:0004737;GO:0000287;GO:0016831;GO:003097	CC:cytosol;MF:pyruvate decarboxylase activity;MF:magnesium ion binding;MF:carboxy-lyase activity;MF:thiamine pyrophosphate binding;	K01568	PDC, pdc	map00010	Glycolysis / Gluconeogenesis	COG3961;COG3961	G:Carbohydrate transport and metabolism;H:Coenzyme transport and metabolism	XP_031126423.1	pyruvate decarboxylase 1-like [Ipomoea triloba]	sp|Q9M040|PDC4_ARATH;	Pyruvate decarboxylase 4 OS=Arabidopsis thaliana OX=3702 GN=PDC4 PE=2 SV=1;	PF02776.19;PF00205.23;PF02775.22	TPP_enzyme_N;TPP_enzyme_M;TPP_enzyme_C	Thiamine pyrophosphate enzyme, N-terminal TPP binding domain;Thiamine pyrophosphate enzyme, central domain;Thiamine pyrophosphate enzyme, C-terminal TPP binding domain
g58938	4.102	2.03619	0.00559453	0.999959	yes	up	GO:000419	MF:aspartic-type endopeptidase activity;	------	------	------	------	ENOG410XNV7	S:Function unknown	XP_031126338.1	aspartic proteinase PCS1-like [Ipomoea triloba]	sp|Q9LZL3|PCS1L_ARATH;	Aspartic proteinase PCS1 OS=Arabidopsis thaliana OX=3702 GN=PCS1 PE=2 SV=1;	PF14543.7;PF14541.7;PF00026.24	TAXi_N;TAXi_C;Asp	Xylanase inhibitor N-terminal;Xylanase inhibitor C-terminal;Eukaryotic aspartyl protease
g58963	5.299	2.40563	0.00186724	0.616507	yes	up	GO:0006488;GO:0016021;GO:0004583;GO:010607	BP:dolichol-linked oligosaccharide biosynthetic process;CC:integral component of membrane;MF:dolichyl-phosphate-glucose-glycolipid alpha-glucosyltransferase activity;MF:dolichyl pyrophosphate Glc2Man9GlcNAc2 alpha-1,2-glucosyltransferase activity;	K03850	ALG10	map00510	N-Glycan biosynthesis	ENOG410YGXE	S:Function unknown	XP_019162714.1	PREDICTED: dol-P-Glc:Glc(2)Man(9)GlcNAc(2)-PP-Dol alpha-1,2-glucosyltransferase isoform X1 [Ipomoea nil]	sp|Q8L638|ALG10_ARATH;	Dol-P-Glc:Gl;	PF04922.13	DIE2_ALG10	DIE2/ALG10 family
g59287	0.208	-2.264	0.00194545	0.62396	yes	down	------	------	------	------	------	------	COG0515	T:Signal transduction mechanisms	XP_031128280.1	cysteine-rich receptor-like protein kinase 10 isoform X1 [Ipomoea triloba]	sp|Q9M0X5|CRK25_ARATH;	Cysteine-rich receptor-like protein kinase 25 OS=Arabidopsis thaliana OX=3702 GN=CRK25 PE=3 SV=1;	PF07714.18;PF00069.26;PF01657.18	PK_Tyr_Ser-Thr;Pkinase;Stress-antifung	Protein tyrosine and serine/threonine kinase;Protein kinase domain;Salt stress response/antifungal
g59385	3.429	1.77761	0.000545811	0.298661	yes	up	GO:0016021;GO:002285	CC:integral component of membrane;MF:transmembrane transporter activity;	K14445	SLC13A2_3_5	------	------	COG0471	O:Posttranslational modification, protein turnover, chaperones	XP_031127045.1	tonoplast dicarboxylate transporter [Ipomoea triloba]	sp|Q8LG88|TDT_ARATH;	Tonoplast dicarboxylate transporter OS=Arabidopsis thaliana OX=3702 GN=TDT PE=2 SV=2;	PF00939.20;PF03600.17	Na_sulph_symp;CitMHS	Sodiu;Citrate transporter
g59971	28.196	4.81742	0.0054843	1	yes	up	------	------	------	------	------	------	ENOG410YQ6U	S:Function unknown	XP_019152564.1	PREDICTED: gibberellin-regulated protein 6-like [Ipomoea nil]	sp|Q6NMQ7|GASA6_ARATH;	Gibberellin-regulated protein 6 OS=Arabidopsis thaliana OX=3702 GN=GASA6 PE=3 SV=1;	PF02704.15	GASA	Gibberellin regulated protein
g60066	5.021	2.32789	0.00369644	0.962045	yes	up	GO:0030001;GO:004687	BP:metal ion transport;MF:metal ion binding;	------	------	------	------	COG2608	S:Function unknown	XP_031119626.1	heavy metal-associated isoprenylated plant protein 24 [Ipomoea triloba]	sp|O81464|HIP24_ARATH;	Heavy metal-associated isoprenylated plant protein 24 OS=Arabidopsis thaliana OX=3702 GN=HIPP24 PE=1 SV=1;	PF00403.27	HMA	Heavy-metal-associated domain
g60232	2.816	1.49346	0.00956799	0.999959	yes	up	GO:0043067;GO:000419	BP:regulation of programmed cell death;MF:aspartic-type endopeptidase activity;	------	------	------	------	ENOG410XNV7	S:Function unknown	XP_031120673.1	aspartyl protease AED3-like [Ipomoea triloba]	sp|O04496|AED3_ARATH;	Aspartyl protease AED3 OS=Arabidopsis thaliana OX=3702 GN=AED3 PE=1 SV=1;	PF14543.7;PF14541.7;PF00026.24	TAXi_N;TAXi_C;Asp	Xylanase inhibitor N-terminal;Xylanase inhibitor C-terminal;Eukaryotic aspartyl protease
g60564	2.017	1.0119	0.00876772	0.999959	yes	up	------	------	------	------	------	------	COG0484;COG2214	O:Posttranslational modification, protein turnover, chaperones;	XP_031118513.1	chaperone protein dnaJ 11, chloroplastic-like [Ipomoea triloba]	sp|Q9FYB5|DNJ11_ARATH;	Chaperone protein dnaJ 11, chloroplastic OS=Arabidopsis thaliana OX=3702 GN=ATJ11 PE=1 SV=2;	PF00226.32	DnaJ	DnaJ domain
g60882	4.336	2.11625	0.00385657	0.980612	yes	up	GO:0005634;GO:0003700;GO:000367	CC:nucleus;MF:transcription factor activity, sequence-specific DNA binding;MF:DNA binding;	------	------	------	------	ENOG410YNX4	K:Transcription	XP_031118547.1	ethylene-responsive transcription factor ERF017-like [Ipomoea triloba]	sp|Q84QC2|ERF17_ARATH;	Ethylene-responsive transcription factor ERF017 OS=Arabidopsis thaliana OX=3702 GN=ERF017 PE=2 SV=1;	PF00847.21	AP2	AP2 domain
g61115	4.065	2.02341	0.000261022	0.179685	yes	up	------	------	K14487	GH3	map04075	Plant hormone signal transduction	ENOG410XT6V	S:Function unknown	XP_031119730.1	indole-3-acetic acid-amido synthetase GH3.6-like [Ipomoea triloba]	sp|Q9LSQ4|GH36_ARATH;	Indole-3-acetic acid-amido synthetase GH3.6 OS=Arabidopsis thaliana OX=3702 GN=GH3.6 PE=1 SV=1;	PF03321.14	GH3	GH3 auxin-responsive promoter
g61253	2.404	1.26519	0.00141188	0.541491	yes	up	GO:0048367;GO:0048364;GO:0046658;GO:0016021;GO:000561	BP:shoot system development;BP:root development;CC:anchored component of plasma membrane;CC:integral component of membrane;CC:cell wall;	------	------	------	------	ENOG4111EHG	M:Cell wall/membrane/envelope biogenesis	XP_031118032.1	fasciclin-like arabinogalactan protein 1 [Ipomoea triloba]	sp|Q9FM65|FLA1_ARATH;	Fasciclin-like arabinogalactan protein 1 OS=Arabidopsis thaliana OX=3702 GN=FLA1 PE=1 SV=1;	PF02469.23	Fasciclin	Fasciclin domain
g61385	5.464	2.44995	0.00408836	0.994741	yes	up	GO:0016021;GO:002285	CC:integral component of membrane;MF:transmembrane transporter activity;	------	------	------	------	COG0477	S:Function unknown	XP_031119190.1	organic cation/carnitine transporter 3-like [Ipomoea triloba]	sp|Q9SA38|OCT3_ARATH;	Organic cation/carnitine transporter 3 OS=Arabidopsis thaliana OX=3702 GN=OCT3 PE=2 SV=1;	PF07690.17;PF00083.25	MFS_1;Sugar_tr	Major Facilitator Superfamily;Sugar
g61761	15.517	3.95579	0.000240112	0.169423	yes	up	GO:0046983;GO:000367	MF:protein dimerization activity;MF:DNA binding;	------	------	------	------	------	------	XP_019200049.1	PREDICTED: zinc finger BED domain-containing protein RICESLEEPER 2-like [Ipomoea nil]	------	------	------	------	------
g61874	14.174	3.82521	0.00735663	1	yes	up	------	------	------	------	------	------	------	------	------	------	------	------	------	------	------
g61878	3.577	1.83892	4.8045e-05	0.0521547	yes	up	GO:0016114;GO:0045339;GO:0051762;GO:0005737;GO:0016838;GO:0010333;GO:0000287;GO:001033	BP:terpenoid biosynthetic process;BP:farnesyl diphosphate catabolic process;BP:sesquiterpene biosynthetic process;CC:cytoplasm;MF:carbon-oxygen lyase activity, acting on phosphates;MF:terpene synthase activity;MF:magnesium ion binding;MF:sesquiterpene synthase activity;	K15803	GERD	map00909	Sesquiterpenoid and triterpenoid biosynthesis	ENOG410YBXH	S:Function unknown	XP_031119815.1	vetispiradiene synthase 3-like [Ipomoea triloba]	sp|G5CV45|TPS32_SOLLC;	Viridiflorene synthase OS=Solanum lycopersicum OX=4081 GN=TPS32 PE=1 SV=1;	PF03936.17;PF01397.22;PF19086.1	Terpene_synth_C;Terpene_synth;Terpene_syn_C_2	Terpene synthase family, metal binding domain;Terpene synthase, N-terminal domain;Terpene synthase family 2, C-terminal metal binding
g61904	2.641	1.40107	0.00889329	0.999959	yes	up	GO:0010333;GO:000028	MF:terpene synthase activity;MF:magnesium ion binding;	------	------	------	------	ENOG410YBXH	S:Function unknown	XP_031119815.1	vetispiradiene synthase 3-like [Ipomoea triloba]	sp|G5CV45|TPS32_SOLLC;	Viridiflorene synthase OS=Solanum lycopersicum OX=4081 GN=TPS32 PE=1 SV=1;	PF03936.17;PF01397.22;PF19086.1	Terpene_synth_C;Terpene_synth;Terpene_syn_C_2	Terpene synthase family, metal binding domain;Terpene synthase, N-terminal domain;Terpene synthase family 2, C-terminal metal binding
g62041	3.714	1.8931	0.0079957	0.999959	yes	up	------	------	------	------	------	------	------	------	XP_019177575.1	PREDICTED: protein FAR1-RELATED SEQUENCE 7-like [Ipomoea nil]	------	------	------	------	------
g64112	4.672	2.22411	9.48641e-05	0.0863692	yes	up	GO:0006629;GO:000808	BP:lipid metabolic process;MF:phosphoric diester hydrolase activity;	K18696	GDE1	map00564	Glycerophospholipid metabolism	COG0584	S:Function unknown	XP_031120023.1	glycerophosphodiester phosphodiesterase GDPD1, chloroplastic-like [Ipomoea triloba]	sp|Q9SGA2|GDPD1_ARATH;	Glycerophosphodiester phosphodiesterase GDPD1, chloroplastic OS=Arabidopsis thaliana OX=3702 GN=GDPD1 PE=1 SV=1;	PF03009.18	GDPD	Glycerophosphoryl diester phosphodiesterase family
g7679	0.344	-1.53959	0.00735848	0.999959	yes	down	GO:0016021;GO:004687	CC:integral component of membrane;MF:metal ion transmembrane transporter activity;	------	------	------	------	------	------	PPS06347.1	hypothetical protein GOBAR_AA14290 [Gossypium barbadense]	------	------	------	------	------
g7803	3.337	1.73835	0.000714113	0.347081	yes	up	------	------	------	------	------	------	------	------	XP_031113422.1	glycine-rich protein-like [Ipomoea triloba]	------	------	PF07172.12	GRP	Glycine rich protein family
g803	3.214	1.68441	0.000956062	0.42074	yes	up	GO:0006979;GO:0042744;GO:0016021;GO:0005576;GO:0020037;GO:0046872;GO:000460	BP:response to oxidative stress;BP:hydrogen peroxide catabolic process;CC:integral component of membrane;CC:extracellular region;MF:heme binding;MF:metal ion binding;MF:peroxidase activity;	K00430	E1.11.1.7	map00940	Phenylpropanoid biosynthesis	ENOG410XUVZ	G:Carbohydrate transport and metabolism	XP_031116071.1	peroxidase 47-like [Ipomoea triloba]	sp|Q9SZB9|PER47_ARATH;	Peroxidase 47 OS=Arabidopsis thaliana OX=3702 GN=PER47 PE=2 SV=2;	PF00141.24	peroxidase	Peroxidase
g8243	6.123	2.61421	0.0054618	0.999959	yes	up	GO:0009738;GO:0006952;GO:0080163;GO:0009607;GO:0005737;GO:0005634;GO:0038023;GO:0004864;GO:001042	BP:abscisic acid-activated signaling pathway;BP:defense response;BP:regulation of protein serine/threonine phosphatase activity;BP:response to biotic stimulus;CC:cytoplasm;CC:nucleus;MF:signaling receptor activity;MF:protein phosphatase inhibitor activity;MF:abscisic acid binding;	------	------	------	------	ENOG410YZ38	S:Function unknown	XP_031113430.1	pathogenesis-related protein STH-2-like isoform X1 [Ipomoea triloba]	sp|P17642|PRS2_SOLTU;	Pathogenesis-related protein STH-2 OS=Solanum tuberosum OX=4113 GN=STH-2 PE=2 SV=1;	PF00407.20	Bet_v_1	Pathogenesis-related protein Bet v 1 family
g8414	3.045	1.60663	0.00181899	0.616507	yes	up	GO:0009611;GO:000486	BP:response to wounding;MF:serine-type endopeptidase inhibitor activity;	------	------	------	------	ENOG410Z25M	S:Function unknown	PWA82287.1	proteinase inhibitor I13 [Artemisia annua]	sp|P80211|ATSI_AMACA;	Trypsin/subtilisin inhibitor OS=Amaranthus caudatus OX=3567 PE=1 SV=1;	------	------	------
g8416	4.077	2.02748	0.00294007	0.805636	yes	up	GO:0009611;GO:000486	BP:response to wounding;MF:serine-type endopeptidase inhibitor activity;	------	------	------	------	------	------	AAK95644.1	proteinase inhibitor [Ipomoea batatas]	sp|P19873|ITH5_CUCMA;	Inhibitor of trypsin and hageman factor OS=Cucurbita maxima OX=3661 PE=1 SV=1;	PF00280.19	potato_inhibit	Potato inhibitor I family
g8417	4	1.99992	0.00167825	0.592088	yes	up	GO:0009611;GO:000486	BP:response to wounding;MF:serine-type endopeptidase inhibitor activity;	------	------	------	------	ENOG410Z25M	S:Function unknown	PRQ36381.1	putative proteinase inhibitor I13, potato inhibitor I [Rosa chinensis]	sp|P19873|ITH5_CUCMA;	Inhibitor of trypsin and hageman factor OS=Cucurbita maxima OX=3661 PE=1 SV=1;	PF00280.19	potato_inhibit	Potato inhibitor I family
g8883	2.698	1.43166	0.00167641	0.592088	yes	up	------	------	------	------	------	------	ENOG410YESC	S:Function unknown	XP_031110940.1	protein IQ-DOMAIN 14 [Ipomoea triloba]	------	------	PF13178.7	DUF4005	Protein of unknown function
g8902	2.52	1.3332	0.00489813	0.999959	yes	up	GO:000425	MF:serine-type endopeptidase activity;	------	------	------	------	COG1404	O:Posttranslational modification, protein turnover, chaperones	XP_031112770.1	subtilisin-like protease SBT3 [Ipomoea triloba]	sp|O82777|SBT3_SOLLC;	Subtilisin-like protease SBT3 OS=Solanum lycopersicum OX=4081 GN=sbt3 PE=1 SV=1;	PF00082.23;PF17766.2;PF05922.17	Peptidase_S8;fn3_6;Inhibitor_I9	Subtilase family;Fibronectin type-III domain;Peptidase inhibitor I9
g8946	4.27	2.09409	0.00384721	0.980612	yes	up	GO:000367	MF:nucleic acid binding;	------	------	------	------	COG5048	S:Function unknown	XP_031111513.1	zinc finger protein WIP2-like [Ipomoea triloba]	sp|Q9SVY1|ZWIP2_ARATH;	Zinc finger protein WIP2 OS=Arabidopsis thaliana OX=3702 GN=WIP2 PE=1 SV=1;	------	------	------
g9820	5.671	2.50355	2.9731e-05	0.0426877	yes	up	GO:001630	MF:kinase activity;	------	------	------	------	------	------	XP_031099642.1	cysteine-rich repeat secretory protein 55-like [Ipomoea triloba]	sp|Q9LV60|CRR55_ARATH;	Cysteine-rich repeat secretory protein 55 OS=Arabidopsis thaliana OX=3702 GN=CRRSP55 PE=2 SV=1;	PF01657.18	Stress-antifung	Salt stress response/antifungal
g9972	6.756	2.75611	0.00315474	0.847995	yes	up	GO:0009639;GO:000995	BP:response to red or far red light;BP:negative gravitropism;	------	------	------	------	ENOG410YCXF	S:Function unknown	XP_031099352.1	protein GRAVITROPIC IN THE LIGHT 1-like [Ipomoea triloba]	sp|F4KGE8|GIL1_ARATH;	Protein GRAVITROPIC IN THE LIGHT 1 OS=Arabidopsis thaliana OX=3702 GN=GIL1 PE=2 SV=1;	PF04859.13	DUF641	Plant protein of unknown function

## Sheet: Sheet2
TableS3: 904 DEGs identified in CKvs.L50
Gene_id	FC(L50/CK)	Log2FC(L50/CK)	Pvalue	Padjust	Significant	Regulate	GO_id	GO_term	KO_id	KO_name	Pathway_id	Pathway_definition	COG_id	COG_Functional Categories	NR_hit-name	NR_description	Swiss-Prot_hit-name	Swiss-Prot_description	Pfam_id	Domain	Domain description
g10017	0.033	-4.92328	0.00266975	0.173943	yes	down	------	------	------	------	------	------	------	------	------	------	------	------	PF01439.19	Metallothio_2	Metallothionein
g10022	3.657	1.87051	0.0016363	0.135692	yes	up	GO:0031118;GO:0000495;GO:0031120;GO:1990481;GO:0001522;GO:0006396;GO:0031429;GO:0009982;GO:000372	BP:rRNA pseudouridine synthesis;BP:box H/ACA snoRNA 3'-end processing;BP:snRNA pseudouridine synthesis;BP:mRNA pseudouridine synthesis;BP:pseudouridine synthesis;BP:RNA processing;CC:box H/ACA snoRNP complex;MF:pseudouridine synthase activity;MF:RNA binding;	K11131	DKC1, NOLA4, CBF5	map03008	Ribosome biogenesis in eukaryotes	COG0130	J:Translation, ribosomal structure and biogenesis	XP_031100874.1	H/ACA ribonucleoprotein complex subunit 4-like [Ipomoea triloba]	sp|Q9LD90|CBF5_ARATH;	H/ACA ribonucleoprotein complex subunit 4 OS=Arabidopsis thaliana OX=3702 GN=CBF5 PE=1 SV=1;	PF08068.13;PF16198.6;PF01509.19;PF01472.21	DKCLD;TruB_C_2;TruB_N;PUA	DKCLD;tRNA pseudouridylate synthase B C-terminal domain;TruB family pseudouridylate synthase;PUA domain
g10052	0.099	-3.33489	0.000378943	0.0600274	yes	down	------	------	------	------	------	------	ENOG410YJVG	S:Function unknown	XP_031101501.1	uncharacterized protein LOC116005359 [Ipomoea triloba]	------	------	PF07795.12	DUF1635	Protein of unknown function
g10185	2.519	1.33274	0.00869452	0.292129	yes	up	GO:0006412;GO:0016021;GO:0005840;GO:000373	BP:translation;CC:integral component of membrane;CC:ribosome;MF:structural constituent of ribosome;	K02870	RP-L12e, RPL12	map03010	Ribosome	COG0080	J:Translation, ribosomal structure and biogenesis	XP_031099433.1	60S ribosomal protein L12-like [Ipomoea triloba]	sp|O50003|RL12_PRUAR;	60S ribosomal protein L12 OS=Prunus armeniaca OX=36596 GN=RPL12 PE=2 SV=1;	PF03946.15;PF00298.20	Ribosomal_L11_N;Ribosomal_L11	Ribosomal protein L11, N-terminal domain;Ribosomal protein L11, RNA binding domain
g10238	2.69	1.42754	0.00759103	0.274593	yes	up	GO:0045041;GO:0006458;GO:0009658;GO:0009793;GO:0042026;GO:0009579;GO:0048046;GO:0022626;GO:0009941;GO:0009570;GO:0005829;GO:0005739;GO:0051082;GO:000552	BP:protein import into mitochondrial intermembrane space;BP:'de novo' protein folding;BP:chloroplast organization;BP:embryo development ending in seed dormancy;BP:protein refolding;CC:thylakoid;CC:apoplast;CC:cytosolic ribosome;CC:chloroplast envelope;CC:chloroplast stroma;CC:cytosol;CC:mitochondrion;MF:unfolded protein binding;MF:ATP binding;	------	------	------	------	COG0459	K:Transcription	XP_031100536.1	ruBisCO large subunit-binding protein subunit alpha-like [Ipomoea triloba]	sp|P08926|RUBA_PEA;	RuBisCO large subunit-binding protein subunit alpha, chloroplastic OS=Pisum sativum OX=3888 PE=1 SV=2;	PF00118.25	Cpn60_TCP1	TCP-1/cpn60 chaperonin family
g1039	2.752	1.46049	0.00389878	0.205338	yes	up	GO:0042273;GO:0002181;GO:0006412;GO:0015934;GO:0022625;GO:0003735;GO:000372	BP:ribosomal large subunit biogenesis;BP:cytoplasmic translation;BP:translation;CC:large ribosomal subunit;CC:cytosolic large ribosomal subunit;MF:structural constituent of ribosome;MF:RNA binding;	K02898	RP-L26e, RPL26	map03010	Ribosome	------	------	XP_031115231.1	60S ribosomal protein L26-1-like [Ipomoea triloba]	sp|P51414|RL261_ARATH;	60S ribosomal protein L26-1 OS=Arabidopsis thaliana OX=3702 GN=RPL26A PE=2 SV=2;	PF16906.6;PF00467.30	Ribosomal_L26;KOW	Ribosomal proteins L26 eukaryotic, L24P archaeal;KOW motif
g10413	2.54	1.34479	0.00260438	0.172906	yes	up	GO:0006412;GO:0015935;GO:0003735;GO:000372	BP:translation;CC:small ribosomal subunit;MF:structural constituent of ribosome;MF:RNA binding;	K02989	RP-S5e, RPS5	map03010	Ribosome	COG0049	J:Translation, ribosomal structure and biogenesis	XP_031120796.1	40S ribosomal protein S5-like [Ipomoea triloba]	sp|O65731|RS5_CICAR;	40S ribosomal protein S5;	PF00177.22	Ribosomal_S7	Ribosomal protein S7p/S5e
g10487	3.077	1.62135	0.00370535	0.201866	yes	up	GO:0005737;GO:0003872;GO:0046872;GO:0047334;GO:000552	CC:cytoplasm;MF:6-phosphofructokinase activity;MF:metal ion binding;MF:diphosphate-fructose-6-phosphate 1-phosphotransferase activity;MF:ATP binding;	K00895	pfp, PFP	map00010;map00030;map00051	Glycolysis / Gluconeogenesis;Pentose phosphate pathway;Fructose and mannose metabolism	COG0205	S:Function unknown	XP_031129408.1	pyrophosphate--fructose 6-phosphate 1-phosphotransferase subunit alpha [Ipomoea triloba]	sp|P21342|PFPA_SOLTU;	Pyrophosphate--fructose 6-phosphate 1-phosphotransferase subunit alpha OS=Solanum tuberosum OX=4113 GN=PFP-ALPHA PE=1 SV=2;	PF00365.21	PFK	Phosphofructokinase
g10536	2.44	1.28715	0.00243281	0.164508	yes	up	GO:0015074;GO:0004190;GO:0008270;GO:000367	BP:DNA integration;MF:aspartic-type endopeptidase activity;MF:zinc ion binding;MF:nucleic acid binding;	------	------	------	------	------	------	XP_031108437.1	uncharacterized protein LOC116012906 [Ipomoea triloba]	------	------	------	------	------
g10540	2.418	1.27379	0.000363194	0.0585178	yes	up	GO:0031087;GO:0000290;GO:0000932;GO:0030234;GO:0008047;GO:000372	BP:deadenylation-independent decapping of nuclear-transcribed mRNA;BP:deadenylation-dependent decapping of nuclear-transcribed mRNA;CC:cytoplasmic mRNA processing body;MF:enzyme regulator activity;MF:enzyme activator activity;MF:mRNA binding;	cann;K12611	;DCP1B	map03018	RNA degradation	ENOG410XRY6	S:Function unknown	XP_031100680.1	mRNA-decapping enzyme-like protein [Ipomoea triloba]	sp|Q9SJF3|DCP1_ARATH;	mRNA-decapping enzyme-like protein OS=Arabidopsis thaliana OX=3702 GN=At1g08370 PE=1 SV=2;	PF06058.14	DCP1	Dcp1-like decapping family
g1079	0.455	-1.13712	0.00702954	0.266459	yes	down	GO:0016021;GO:0005524;GO:000467	CC:integral component of membrane;MF:ATP binding;MF:protein kinase activity;	------	------	------	------	ENOG410YAQD	T:Signal transduction mechanisms	XP_031116955.1	probable LRR receptor-like serine/threonine-protein kinase At4g37250 [Ipomoea triloba]	sp|C0LGS3|Y4372_ARATH;	Probable LRR receptor-like serine/threonine-protein kinase At4g37250 OS=Arabidopsis thaliana OX=3702 GN=At4g37250 PE=1 SV=1;	PF00069.26;PF07714.18;PF13855.7;PF12799.8;PF08263.13	Pkinase;PK_Tyr_Ser-Thr;LRR_8;LRR_4;LRRNT_2	Protein kinase domain;Protein tyrosine and serine/threonine kinase;Leucine rich repeat;Leucine Rich repeats;Leucine rich repeat N-terminal domain
g10974	2.218	1.14947	0.00666094	0.260561	yes	up	GO:0022625;GO:0003735;GO:000372	CC:cytosolic large ribosomal subunit;MF:structural constituent of ribosome;MF:RNA binding;	K02908	RP-L30e, RPL30	map03010	Ribosome	COG1911	J:Translation, ribosomal structure and biogenesis	PPD73995.1	hypothetical protein GOBAR_DD29076 [Gossypium barbadense]	sp|O49884|RL30_LUPLU;	60S ribosomal protein L30 OS=Lupinus luteus OX=3873 GN=RPL30 PE=3 SV=1;	PF01248.27	Ribosomal_L7Ae	Ribosomal protein L7Ae/L30e/S12e/Gadd45 family
g1098	0.445	-1.16872	0.00980414	0.303985	yes	down	------	------	------	------	------	------	ENOG410YBNS	S:Function unknown	XP_031116275.1	filament-like plant protein 7 [Ipomoea triloba]	sp|Q9SLN1|FPP7_ARATH;	Filament-like plant protein 7 OS=Arabidopsis thaliana OX=3702 GN=FPP7 PE=3 SV=2;	PF05911.12;PF00098.24;PF13696.7	FPP;zf-CCHC;zf-CCHC_2	Filament-like plant protein, long coiled-coil;Zinc knuckle;Zinc knuckle
g1116	0.155	-2.6892	0.000152157	0.040147	yes	down	GO:0016042;GO:0016787;GO:0004620;GO:004737	BP:lipid catabolic process;MF:hydrolase activity;MF:phospholipase activity;MF:acylglycerol lipase activity;	------	------	------	------	COG3621	T:Signal transduction mechanisms	XP_031117083.1	patatin-like protein 1 [Ipomoea triloba]	sp|O23179|PLP1_ARATH;	Patatin-like protein 1 OS=Arabidopsis thaliana OX=3702 GN=PLP1 PE=1 SV=2;	PF01734.23	Patatin	Patatin-like phospholipase
g11276	0.106	-3.23488	0.00989866	1	yes	down	GO:0004674;GO:000552	MF:protein serine/threonine kinase activity;MF:ATP binding;	------	------	------	------	COG0515	T:Signal transduction mechanisms	XP_031099574.1	probable serine/threonine-protein kinase PBL18 [Ipomoea triloba]	sp|O49840|PBL3_ARATH;	Probable serine/threonine-protein kinase PBL3 OS=Arabidopsis thaliana OX=3702 GN=PBL3 PE=1 SV=1;	PF07714.18;PF00069.26	PK_Tyr_Ser-Thr;Pkinase	Protein tyrosine and serine/threonine kinase;Protein kinase domain
g1148	0.406	-1.30129	0.00473564	0.224384	yes	down	------	------	------	------	------	------	COG2124	Q:Secondary metabolites biosynthesis, transport and catabolism	XP_031114785.1	geraniol 8-hydroxylase-like [Ipomoea triloba]	sp|D1MI46|C76BA_SWEMU;	Geraniol 8-hydroxylase OS=Swertia mussotii OX=137888 GN=CYP76B10 PE=1 SV=1;	PF00067.23	p450	Cytochrome P450
g1152	0.295	-1.75954	0.00793089	0.278284	yes	down	GO:0009694;GO:0009696;GO:0016787;GO:0080032;GO:0080031;GO:008003	BP:jasmonic acid metabolic process;BP:salicylic acid metabolic process;MF:hydrolase activity;MF:methyl jasmonate esterase activity;MF:methyl salicylate esterase activity;MF:methyl indole-3-acetate esterase activity;	------	------	------	------	ENOG4111IVV	S:Function unknown	XP_031115328.1	methylesterase 3-like [Ipomoea triloba]	sp|O80477|MES3_ARATH;	Methylesterase 3 OS=Arabidopsis thaliana OX=3702 GN=MES3 PE=2 SV=1;	PF12697.8;PF00561.21;PF12146.9	Abhydrolase_6;Abhydrolase_1;Hydrolase_4	Alpha/beta hydrolase family;alpha/beta hydrolase fold;Serine aminopeptidase, S33
g11537	3.79	1.92232	0.008436	0.288192	yes	up	GO:0007623;GO:0070544;GO:0042752;GO:0032259;GO:0003700;GO:0046975;GO:000816	BP:circadian rhythm;BP:histone H3-K36 demethylation;BP:regulation of circadian rhythm;BP:methylation;MF:transcription factor activity, sequence-specific DNA binding;MF:histone methyltransferase activit;MF:methyltransferase activity;	K10277	KDM8, JMJD5	------	------	ENOG410XQDR	S:Function unknown	XP_031100178.1	lysine-specific demethylase JMJ30 [Ipomoea triloba]	sp|Q8RWR1|JMJ30_ARATH;	Lysine-specific demethylase JMJ30 OS=Arabidopsis thaliana OX=3702 GN=JMJ30 PE=1 SV=1;	PF13621.7	Cupin_8	Cupin-like domain
g11565	3.022	1.59546	0.00917029	0.297293	yes	up	GO:0000028;GO:0006412;GO:0015935;GO:0005840;GO:0022627;GO:0019843;GO:0003735;GO:0003723;GO:000372	BP:ribosomal small subunit assembly;BP:translation;CC:small ribosomal subunit;CC:ribosome;CC:cytosolic small ribosomal subunit;MF:rRNA binding;MF:structural constituent of ribosome;MF:RNA binding;MF:mRNA binding;	K02989	RP-S5e, RPS5	map03010	Ribosome	COG0049	J:Translation, ribosomal structure and biogenesis	XP_031100302.1	40S ribosomal protein S5 [Ipomoea triloba]	sp|P51427|RS52_ARATH;	40S ribosomal protein S5-2 OS=Arabidopsis thaliana OX=3702 GN=RPS5B PE=1 SV=2;	PF00177.22	Ribosomal_S7	Ribosomal protein S7p/S5e
g11764	2.894	1.53322	0.00579915	0.245998	yes	up	GO:0000028;GO:0006412;GO:0015935;GO:0005840;GO:0022627;GO:0019843;GO:0003735;GO:0003723;GO:000372	BP:ribosomal small subunit assembly;BP:translation;CC:small ribosomal subunit;CC:ribosome;CC:cytosolic small ribosomal subunit;MF:rRNA binding;MF:structural constituent of ribosome;MF:RNA binding;MF:mRNA binding;	K02989	RP-S5e, RPS5	map03010	Ribosome	COG0049	J:Translation, ribosomal structure and biogenesis	XP_031099420.1	40S ribosomal protein S5-like [Ipomoea triloba]	sp|O65731|RS5_CICAR;	40S ribosomal protein S5;	PF00177.22	Ribosomal_S7	Ribosomal protein S7p/S5e
g11922	0.163	-2.61739	0.00194728	0.152107	yes	down	GO:0006817;GO:0035435;GO:0016021;GO:0005887;GO:000531	BP:phosphate ion transport;BP:phosphate ion transmembrane transport;CC:integral component of membrane;CC:integral component of plasma membrane;MF:inorganic phosphate transmembrane transporter activity;	K14640	SLC20A, PIT	------	------	COG0306	P:Inorganic ion transport and metabolism	XP_031099231.1	inorganic phosphate transporter 2-1, chloroplastic [Ipomoea triloba]	sp|Q38954|PHT21_ARATH;	Inorganic phosphate transporter 2-1, chloroplastic OS=Arabidopsis thaliana OX=3702 GN=PHT2-1 PE=1 SV=1;	PF01384.21	PHO4	Phosphate transporter family
g11926	0.23	-2.118	0.00164204	0.135692	yes	down	------	------	K03327	TC.MATE, SLC47A, norM, mdtK, dinF	------	------	COG0534	V:Defense mechanisms	XP_031100413.1	protein DETOXIFICATION 29-like [Ipomoea triloba]	sp|Q38956|DTX29_ARATH;	Protein DETOXIFICATION 29 OS=Arabidopsis thaliana OX=3702 GN=DTX29 PE=1 SV=1;	PF01554.19	MatE	MatE
g11974	0.21	-2.25493	0.00493394	0.228157	yes	down	------	------	------	------	------	------	ENOG410YDAC	S:Function unknown	XP_031100163.1	polygalacturonase-1 non-catalytic subunit beta-like [Ipomoea triloba]	sp|Q40161|GP1_SOLLC;	Polygalacturonase-1 non-catalytic subunit beta OS=Solanum lycopersicum OX=4081 GN=GP1 PE=1 SV=1;	PF03181.16	BURP	BURP domain
g11979	0.406	-1.29998	0.00860767	0.289974	yes	down	GO:0006468;GO:0016021;GO:0005886;GO:0004675;GO:0004674;GO:000552	BP:protein phosphorylation;CC:integral component of membrane;CC:plasma membrane;MF:transmembrane receptor protein serine/threonine kinase activity;MF:protein serine/threonine kinase activity;MF:ATP binding;	------	------	------	------	ENOG410ZS46	T:Signal transduction mechanisms	XP_031100249.1	protein NSP-INTERACTING KINASE 3-like [Ipomoea triloba]	sp|Q93ZS4|NIK3_ARATH;	Protein NSP-INTERACTING KINASE 3 OS=Arabidopsis thaliana OX=3702 GN=NIK3 PE=1 SV=1;	PF00069.26;PF07714.18;PF08263.13;PF13855.7;PF12799.8	Pkinase;PK_Tyr_Ser-Thr;LRRNT_2;LRR_8;LRR_4	Protein kinase domain;Protein tyrosine and serine/threonine kinase;Leucine rich repeat N-terminal domain;Leucine rich repeat;Leucine Rich repeats
g11993	0.234	-2.09709	0.000252411	0.0506951	yes	down	------	------	------	------	------	------	ENOG41118UH	S:Function unknown	XP_031097062.1	uncharacterized protein LOC116001316 [Ipomoea triloba]	------	------	PF03004.15	Transposase_24	Plant transposase
g12058	2.125	1.0873	0.0095096	0.299465	yes	up	GO:0006435;GO:0006418;GO:0005737;GO:0005739;GO:0009507;GO:0004812;GO:0004829;GO:000552	BP:threonyl-tRNA aminoacylation;BP:tRNA aminoacylation for protein translation;CC:cytoplasm;CC:mitochondrion;CC:chloroplast;MF:aminoacyl-tRNA ligase activity;MF:threonine-tRNA ligase activity;MF:ATP binding;	K01868	TARS, thrS	map00970	Aminoacyl-tRNA biosynthesis	COG0441	F:Nucleotide transport and metabolism	XP_031100630.1	threonine--tRNA ligase, mitochondrial 1 [Ipomoea triloba]	sp|O04630|SYTM1_ARATH;	Threonine--tRNA ligase, mitochondrial 1 OS=Arabidopsis thaliana OX=3702 GN=THRRS PE=1 SV=3;	PF00587.26;PF03129.21;PF02824.22;PF07973.15	tRNA-synt_2b;HGTP_anticodon;TGS;tRNA_SAD	tRNA synthetase class II core domain;Anticodon binding domain;TGS domain;Threonyl and Alanyl tRNA synthetase second additional domain
g12067	0.422	-1.24474	0.00764306	0.27463	yes	down	GO:0016021;GO:0005886;GO:002285	CC:integral component of membrane;CC:plasma membrane;MF:transmembrane transporter activity;	------	------	------	------	ENOG4111991	S:Function unknown	XP_031100606.1	WAT1-related protein At3g28050-like [Ipomoea triloba]	sp|Q94JU2|WTR18_ARATH;	WAT1-related protein At3g28050 OS=Arabidopsis thaliana OX=3702 GN=At3g28050 PE=2 SV=1;	PF00892.21	EamA	EamA-like transporter family
g12176	3.355	1.7461	0.00622602	0.252072	yes	up	------	------	------	------	------	------	ENOG41108MA;ENOG410YAVA	S:Function unknown;	XP_031099402.1	protein IQ-DOMAIN 31-like [Ipomoea triloba]	sp|Q8L4D8|IQD31_ARATH;	Protein IQ-DOMAIN 31 OS=Arabidopsis thaliana OX=3702 GN=IQD31 PE=1 SV=1;	PF00612.28;PF13178.7	IQ;DUF4005	IQ calmodulin-binding motif;Protein of unknown function
g12231	0.027	-5.1932	0.00221397	0.159819	yes	down	GO:0016021;GO:0046872;GO:000399	CC:integral component of membrane;MF:metal ion binding;MF:acid phosphatase activity;	K22390	ACP7	------	------	COG1409	S:Function unknown	XP_031099288.1	probable inactive purple acid phosphatase 2 [Ipomoea triloba]	sp|Q9LMG7|PPA2_ARATH;	Probable inactive purple acid phosphatase 2 OS=Arabidopsis thaliana OX=3702 GN=PAP2 PE=2 SV=1;	PF00343.21;PF16656.6;PF00149.29;PF14008.7;PF17808.2	Phosphorylase;Pur_ac_phosph_N;Metallophos;Metallophos_C;fn3_PAP	Carbohydrate phosphorylase;Purple acid Phosphatase, N-terminal domain;Calcineurin-like phosphoesterase;Iron/zinc purple acid phosphatase-like protein C;Fn3-like domain from Purple Acid Phosphatase
g12351	10.182	3.34793	1.01362e-06	0.00160468	yes	up	------	------	------	------	------	------	------	------	XP_031100098.1	nascent polypeptide-associated complex subunit alpha, muscle-specific form-like isoform X1 [Ipomoea triloba]	------	------	------	------	------
g12376	2.029	1.02046	0.00746086	0.272274	yes	up	GO:0000463;GO:0000466;GO:2000232;GO:0005730;GO:0030687;GO:0005654;GO:004302	BP:maturation of LSU-rRNA from tricistronic rRNA transcrip;BP:maturation of 5.8S rRNA from tricistronic rRNA transcrip;BP:regulation of rRNA processing;CC:nucleolus;CC:preribosome, large subunit precursor;CC:nucleoplasm;MF:ribonucleoprotein complex binding;	K14843	PES1, NOP7	------	------	COG5163	J:Translation, ribosomal structure and biogenesis	XP_031099256.1	pescadillo homolog [Ipomoea triloba]	sp|Q851S7|PESC_ORYSJ;	Pescadillo homolog OS=Oryza sativa subsp. japonica OX=39947 GN=PES PE=2 SV=1;	PF06732.12;PF16589.6	Pescadillo_N;BRCT_2	Pescadillo N-terminus;BRCT domain, a BRCA1 C-terminus domain
g12499	2.881	1.52665	0.0065409	0.258116	yes	up	GO:000686	BP:lipid transport;	------	------	------	------	ENOG410YV7D	U:Intracellular trafficking, secretion, and vesicular transport	KAF3634731.1	Non-specific lipid-transfer protein 2 [Capsicum annuum]	sp|P86809|NLTP2_APIGA;	Non-specific lipid-transfer protein 2 OS=Apium graveolens var. rapaceum OX=278110 PE=1 SV=1;	PF14368.7;PF00234.23	LTP_2;Tryp_alpha_amyl	Probable lipid transfer;Protease inhibitor/seed storage/LTP family
g12568	3.241	1.69662	0.00685423	0.26394	yes	up	------	------	------	------	------	------	ENOG4111ZI0	S:Function unknown	XP_031101249.1	uncharacterized protein LOC116005134 [Ipomoea triloba]	------	------	------	------	------
g12628	0.27	-1.88934	0.00963063	0.301383	yes	down	------	------	------	------	------	------	------	------	------	------	------	------	------	------	------
g12633	0.099	-3.33166	0.000270636	0.0524403	yes	down	GO:0010315;GO:0009734;GO:0010252;GO:0009926;GO:0055085;GO:0005783;GO:0016021;GO:0005886;GO:001032	BP:auxin efflux;BP:auxin-activated signaling pathway;BP:auxin homeostasis;BP:auxin polar transport;BP:transmembrane transport;CC:endoplasmic reticulum;CC:integral component of membrane;CC:plasma membrane;MF:auxin efflux transmembrane transporter activity;	K13947	PIN	------	------	ENOG410Y9XE	U:Intracellular trafficking, secretion, and vesicular transport	XP_031100577.1	auxin efflux carrier component 3-like [Ipomoea triloba]	sp|Q9S7Z8|PIN3_ARATH;	Auxin efflux carrier component 3 OS=Arabidopsis thaliana OX=3702 GN=PIN3 PE=1 SV=1;	PF03547.19	Mem_trans	Membrane transport protein
g12650	0.23	-2.12154	0.000672256	0.0829928	yes	down	GO:0055085;GO:001602	BP:transmembrane transport;CC:integral component of membrane;	------	------	------	------	ENOG410XNZC	S:Function unknown	XP_031099304.1	oligopeptide transporter 4-like [Ipomoea triloba]	sp|Q9FME8|OPT4_ARATH;	Oligopeptide transporter 4 OS=Arabidopsis thaliana OX=3702 GN=OPT4 PE=1 SV=1;	PF03169.16	OPT	OPT oligopeptide transporter protein
g12656	9.41	3.23416	0.00397292	0.206415	yes	up	GO:0005576;GO:000561	CC:extracellular region;CC:extracellular space;	------	------	------	------	COG2340	S:Function unknown	XP_031101000.1	pathogenesis-related protein PR-1-like [Ipomoea triloba]	sp|Q40374|PR1_MEDTR;	Pathogenesis-related protein PR-1 OS=Medicago truncatula OX=3880 GN=PR-1 PE=2 SV=1;	PF00188.27	CAP	Cysteine-rich secretory protein family
g12671	0.123	-3.0219	0.00876405	0.292276	yes	down	GO:0015074;GO:0008270;GO:000367	BP:DNA integration;MF:zinc ion binding;MF:nucleic acid binding;	------	------	------	------	COG2801;ENOG410XS4D;ENOG410ZPTD;ENOG410Y4C5	L:Replication, recombination and repair;S:Function unknown;S:Function unknown;S:Function unknown	AAV88069.1	hypothetical retrotransposon [Ipomoea batatas]	sp|P10978|POLX_TOBAC;	Retrovirus-related Pol polyprotein from transposon TNT 1-94 OS=Nicotiana tabacum OX=4097 PE=2 SV=1;	PF00665.27;PF13683.7	rve;rve_3	Integrase core domain;Integrase core domain
g1282	0.159	-2.65046	0.000352935	0.0585178	yes	down	GO:0032955;GO:0051301;GO:0005634;GO:0003700;GO:004356	BP:regulation of barrier septum assembly;BP:cell division;CC:nucleus;MF:transcription factor activity, sequence-specific DNA binding;MF:sequence-specific DNA binding;	------	------	------	------	ENOG410YBRT	K:Transcription	XP_031115561.1	probable WRKY transcription factor 4 [Ipomoea triloba]	sp|Q9XI90|WRKY4_ARATH;	Probable WRKY transcription factor 4 OS=Arabidopsis thaliana OX=3702 GN=WRKY4 PE=1 SV=2;	PF03106.16	WRKY	WRKY DNA -binding domain
g12832	0.341	-1.55296	0.00518286	0.234686	yes	down	GO:0005634;GO:0003700;GO:000367	CC:nucleus;MF:transcription factor activity, sequence-specific DNA binding;MF:DNA binding;	K09287	RAV	------	------	ENOG4110AU5	K:Transcription	XP_031098625.1	AP2/ERF and B3 domain-containing transcription repressor RAV2-like [Ipomoea triloba]	sp|P82280|RAV2_ARATH;	AP2/ERF and B3 domain-containing transcription repressor RAV2 OS=Arabidopsis thaliana OX=3702 GN=RAV2 PE=1 SV=1;	PF02362.22;PF00847.21	B3;AP2	B3 DNA binding domain;AP2 domain
g12835	3.369	1.75242	0.00820843	0.283586	yes	up	GO:0045041;GO:0006458;GO:0042026;GO:0005829;GO:0051082;GO:000552	BP:protein import into mitochondrial intermembrane space;BP:'de novo' protein folding;BP:protein refolding;CC:cytosol;MF:unfolded protein binding;MF:ATP binding;	K04077	groEL, HSPD1	map03018	RNA degradation	COG0459	O:Posttranslational modification, protein turnover, chaperones	XP_031097798.1	chaperonin CPN60-2, mitochondrial [Ipomoea triloba]	sp|Q05046|CH62_CUCMA;	Chaperonin CPN60-2, mitochondrial OS=Cucurbita maxima OX=3661 GN=CPN60-2 PE=1 SV=1;	PF00118.25	Cpn60_TCP1	TCP-1/cpn60 chaperonin family
g13091	5.047	2.33536	0.000558418	0.0767084	yes	up	GO:003024	MF:carbohydrate binding;	------	------	------	------	ENOG4111KSN	S:Function unknown	XP_031097204.1	mannose/glucose-specific lectin-like [Ipomoea triloba]	sp|P83304|LEC_PARPC;	Mannose/glucose-specific lectin;	PF01419.18	Jacalin	Jacalin-like lectin domain
g13093	5.169	2.36977	0.000583681	0.077048	yes	up	GO:003024	MF:carbohydrate binding;	------	------	------	------	ENOG4111KSN;ENOG41118E8	S:Function unknown;	XP_031097204.1	mannose/glucose-specific lectin-like [Ipomoea triloba]	sp|P83304|LEC_PARPC;	Mannose/glucose-specific lectin;	PF01419.18	Jacalin	Jacalin-like lectin domain
g13094	4.763	2.25195	0.000338125	0.058333	yes	up	GO:003024	MF:carbohydrate binding;	------	------	------	------	ENOG4111KSN;COG4886;ENOG41118E8	S:Function unknown;	XP_031097204.1	mannose/glucose-specific lectin-like [Ipomoea triloba]	sp|P83304|LEC_PARPC;	Mannose/glucose-specific lectin;	PF01419.18	Jacalin	Jacalin-like lectin domain
g13096	5.392	2.43094	0.00041768	0.0638694	yes	up	GO:003024	MF:carbohydrate binding;	------	------	------	------	ENOG4111KSN;COG4886	S:Function unknown;	XP_031097204.1	mannose/glucose-specific lectin-like [Ipomoea triloba]	sp|P83304|LEC_PARPC;	Mannose/glucose-specific lectin;	PF01419.18	Jacalin	Jacalin-like lectin domain
g13099	4.858	2.28046	0.00323472	0.191777	yes	up	GO:003024	MF:carbohydrate binding;	------	------	------	------	------	------	XP_031097204.1	mannose/glucose-specific lectin-like [Ipomoea triloba]	------	------	------	------	------
g13100	5.342	2.41734	0.00015189	0.040147	yes	up	GO:003024	MF:carbohydrate binding;	------	------	------	------	ENOG4111KSN	S:Function unknown	XP_031097204.1	mannose/glucose-specific lectin-like [Ipomoea triloba]	sp|P83304|LEC_PARPC;	Mannose/glucose-specific lectin;	PF01419.18	Jacalin	Jacalin-like lectin domain
g13103	6.737	2.7521	0.000836425	0.0949248	yes	up	GO:003024	MF:carbohydrate binding;	------	------	------	------	ENOG4111KSN	S:Function unknown	XP_031097204.1	mannose/glucose-specific lectin-like [Ipomoea triloba]	------	------	PF01419.18	Jacalin	Jacalin-like lectin domain
g13105	27.861	4.80018	0.000362408	0.0585178	yes	up	GO:003024	MF:carbohydrate binding;	------	------	------	------	ENOG4111KSN	S:Function unknown	XP_031097204.1	mannose/glucose-specific lectin-like [Ipomoea triloba]	------	------	------	------	------
g13106	4.507	2.17205	0.00609757	0.252072	yes	up	GO:003024	MF:carbohydrate binding;	------	------	------	------	ENOG4111KSN	S:Function unknown	XP_031097204.1	mannose/glucose-specific lectin-like [Ipomoea triloba]	sp|P83304|LEC_PARPC;	Mannose/glucose-specific lectin;	PF01419.18	Jacalin	Jacalin-like lectin domain
g13128	0.174	-2.51991	8.29425e-05	0.0272223	yes	down	GO:0006817;GO:0016021;GO:000531	BP:phosphate ion transport;CC:integral component of membrane;MF:inorganic phosphate transmembrane transporter activity;	K08176	PHO84	------	------	ENOG410ZVN7	S:Function unknown	XP_031098582.1	inorganic phosphate transporter 1-4-like [Ipomoea triloba]	sp|Q96303|PHT14_ARATH;	Inorganic phosphate transporter 1-4 OS=Arabidopsis thaliana OX=3702 GN=PHT1-4 PE=1 SV=1;	PF00083.25;PF07690.17;PF06779.15	Sugar_tr;MFS_1;MFS_4	Sugar;Major Facilitator Superfamily;Uncharacterised MFS-type transporter YbfB
g13132	0.294	-1.76807	0.00713926	0.267637	yes	down	GO:0005634;GO:0003700;GO:000367	CC:nucleus;MF:transcription factor activity, sequence-specific DNA binding;MF:DNA binding;	K14516	ERF1	map04016;map04075	MAPK signaling pathway - plant;Plant hormone signal transduction	ENOG410YJNR	K:Transcription	XP_031096511.1	ethylene-response factor C3-like [Ipomoea triloba]	sp|Q8LDC8|ERF92_ARATH;	Ethylene-responsive transcription factor 1B OS=Arabidopsis thaliana OX=3702 GN=ERF1B PE=1 SV=2;	PF00847.21	AP2	AP2 domain
g13157	0.03	-5.05731	0.00807064	1	yes	down	GO:0016021;GO:000828	CC:integral component of membrane;MF:lipid binding;	------	------	------	------	ENOG4111HC0;ENOG410YH7B	S:Function unknown;U:Intracellular trafficking, secretion, and vesicular transport	XP_031098525.1	uncharacterized protein LOC116002512 [Ipomoea triloba]	------	------	------	------	------
g13164	0.222	-2.16886	0.0020541	0.155724	yes	down	GO:0031936;GO:0016584;GO:0006334;GO:0030261;GO:0006355;GO:0045910;GO:0000786;GO:0042025;GO:0005634;GO:0031492;GO:0003690;GO:000367	BP:negative regulation of chromatin silencing;BP:nucleosome positioning;BP:nucleosome assembly;BP:chromosome condensation;BP:regulation of transcription, DNA-templated;BP:negative regulation of DNA recombination;CC:nucleosome;CC:host cell nucleus;CC:nucleus;MF:nucleosomal DNA binding;MF:double-stranded DNA binding;MF:DNA binding;	K11275	H1_5	------	------	ENOG410XYG5	S:Function unknown	XP_019180458.1	PREDICTED: histone H1-like [Ipomoea nil]	sp|P08283|H1_PEA;	Histone H1 OS=Pisum sativum OX=3888 PE=2 SV=1;	------	------	------
g13218	0.319	-1.64963	0.00430143	0.214227	yes	down	GO:0006355;GO:0009734;GO:000563	BP:regulation of transcription, DNA-templated;BP:auxin-activated signaling pathway;CC:nucleus;	K14484	IAA	map04075	Plant hormone signal transduction	ENOG410YIDV	K:Transcription	XP_031098862.1	auxin-responsive protein IAA4-like [Ipomoea triloba]	sp|P32294|AX22B_VIGRR;	Auxin-induced protein 22B OS=Vigna radiata var. radiata OX=3916 GN=AUX22B PE=2 SV=1;	PF02309.17	AUX_IAA	AUX/IAA family
g13273	10.919	3.44879	0.000503886	0.0721416	yes	up	GO:0016021;GO:0005887;GO:0008271;GO:001530	CC:integral component of membrane;CC:integral component of plasma membrane;MF:secondary active sulfate transmembrane transporter activity;MF:anio;	K17471	SULTR3	------	------	COG0659	S:Function unknown	XP_031097938.1	sulfate transporter 3.1-like [Ipomoea triloba]	sp|Q9SV13|SUT31_ARATH;	Sulfate transporter 3.1 OS=Arabidopsis thaliana OX=3702 GN=SULTR3;1 PE=2 SV=1;	PF00916.21;PF01740.22	Sulfate_transp;STAS	Sulfate permease family;STAS domain
g133	47.457	5.56854	0.00407992	1	yes	up	GO:0006511;GO:0016740;GO:0004842;GO:0061631;GO:000552	BP:ubiquitin-dependent protein catabolic process;MF:transferase activity;MF:ubiquitin-protein transferase activity;MF:ubiquitin conjugating enzyme activity;MF:ATP binding;	K06689	UBE2D, UBC4, UBC5	map04120;map04141	Ubiquitin mediated proteolysis;Protein processing in endoplasmic reticulum	COG5078	O:Posttranslational modification, protein turnover, chaperones	XP_031116975.1	ubiquitin-conjugating enzyme E2 5B-like [Ipomoea triloba]	sp|Q94F47|UBC28_ARATH;	Ubiquitin-conjugating enzyme E2 28 OS=Arabidopsis thaliana OX=3702 GN=UBC28 PE=1 SV=1;	PF00179.27;PF05773.23;PF14461.7	UQ_con;RWD;Prok-E2_B	Ubiquitin-conjugating enzyme;RWD domain;Prokaryotic E2 family B
g13389	14.324	3.84039	0.00310582	0.190779	yes	up	------	------	------	------	------	------	------	------	XP_031098700.1	glycine-rich cell wall structural protein-like [Ipomoea triloba]	------	------	------	------	------
g13391	0.337	-1.57105	0.000895725	0.0979945	yes	down	GO:0010374;GO:0045893;GO:0005634;GO:004698	BP:stomatal complex development;BP:positive regulation of transcription, DNA-templated;CC:nucleus;MF:protein dimerization activity;	------	------	------	------	ENOG410YBHA	K:Transcription	XP_031097329.1	transcription factor FAMA [Ipomoea triloba]	sp|Q56YJ8|FAMA_ARATH;	Transcription factor FAMA OS=Arabidopsis thaliana OX=3702 GN=FAMA PE=1 SV=1;	PF01661.22;PF00010.27	Macro;HLH	Macro domain;Helix-loop-helix DNA-binding domain
g13439	3.629	1.85973	0.000117143	0.0346447	yes	up	GO:0003824;GO:001678	MF:catalytic activity;MF:hydrolase activity;	------	------	------	------	COG0596	S:Function unknown	XP_024995457.1	uncharacterized protein LOC112528667 [Cynara cardunculus var. scolymus]	sp|Q6Q2C2|HYES_PIG;	Bifunctional epoxide hydrolase 2 OS=Sus scrofa OX=9823 GN=EPHX2 PE=2 SV=1;	PF00561.21;PF12697.8;PF12146.9;PF12740.8;PF07224.12	Abhydrolase_1;Abhydrolase_6;Hydrolase_4;Chlorophyllase2;Chlorophyllase	alpha/beta hydrolase fold;Alpha/beta hydrolase family;Serine aminopeptidase, S33;Chlorophyllase enzyme;Chlorophyllase
g13453	3.551	1.82836	0.00416725	0.211827	yes	up	------	------	------	------	------	------	------	------	XP_019181264.1	PREDICTED: uncharacterized protein LOC109176261 [Ipomoea nil]	------	------	------	------	------
g13495	0.322	-1.63522	0.00419017	0.211974	yes	down	GO:0009585;GO:0017006;GO:0018298;GO:0006355;GO:0009584;GO:0005634;GO:0009881;GO:0000155;GO:004280	BP:red, far-red light phototransduction;BP:protein-tetrapyrrole linkage;BP:protein-chromophore linkage;BP:regulation of transcription, DNA-templated;BP:detection of visible light;CC:nucleus;MF:photoreceptor activity;MF:phosphorelay sensor kinase activity;MF:protein homodimerization activity;	nta;K12121;nto;nau	;PHYB;;	map04712	Circadian rhythm - plant	COG4251	T:Signal transduction mechanisms	XP_031097629.1	phytochrome B-like isoform X1 [Ipomoea triloba]	sp|P34094|PHYB_SOLTU;	Phytochrome B OS=Solanum tuberosum OX=4113 GN=PHYB PE=3 SV=2;	PF00360.21;PF00989.26;PF08446.12;PF01590.27;PF02518.27;PF08448.11;PF00512.26;PF13426.8	PHY;PAS;PAS_2;GAF;HATPase_c;PAS_4;HisKA;PAS_9	Phytochrome region;PAS fold;PAS fold;GAF domain;Histidine kinase-, DNA gyrase B-, and HSP90-like ATPase;PAS fold;His Kinase A;PAS domain
g13553	3.649	1.86757	0.00229549	0.16149	yes	up	GO:0006412;GO:0005739;GO:0005762;GO:0005840;GO:000373	BP:translation;CC:mitochondrion;CC:mitochondrial large ribosomal subunit;CC:ribosome;MF:structural constituent of ribosome;	K02906	RP-L3, MRPL3, rplC	map03010	Ribosome	COG0087	S:Function unknown	XP_031099187.1	50S ribosomal protein L3-2, mitochondrial [Ipomoea triloba]	sp|Q9LRN8|RK3B_ARATH;	50S ribosomal protein L3-2, mitochondrial OS=Arabidopsis thaliana OX=3702 GN=RPL3B PE=2 SV=1;	PF00297.23	Ribosomal_L3	Ribosomal protein L3
g13558	2.658	1.4101	0.00393173	0.205865	yes	up	GO:1990052;GO:0009941;GO:0005739;GO:0005774;GO:007030	BP:ER to chloroplast lipid transport;CC:chloroplast envelope;CC:mitochondrion;CC:vacuolar membrane;MF:phosphatidic acid binding;	------	------	------	------	ENOG4111J7E	S:Function unknown	XP_031096730.1	protein TRIGALACTOSYLDIACYLGLYCEROL 4, chloroplastic [Ipomoea triloba]	sp|Q9M903|TGD4_ARATH;	Protein TRIGALACTOSYLDIACYLGLYCEROL 4, chloroplastic OS=Arabidopsis thaliana OX=3702 GN=TGD4 PE=1 SV=1;	------	------	------
g13590	2.648	1.40508	0.00754718	0.273549	yes	up	------	------	------	------	------	------	ENOG410ZR0Z	S:Function unknown	XP_031098137.1	ACT domain-containing protein ACR4-like [Ipomoea triloba]	sp|Q8LJW3|ACR4_ARATH;	ACT domain-containing protein ACR4 OS=Arabidopsis thaliana OX=3702 GN=ACR4 PE=2 SV=1;	PF01842.26;PF13291.7	ACT;ACT_4	ACT domain;ACT domain
g13627	0.293	-1.76912	0.00617838	0.252072	yes	down	------	------	K11136	RTEL1	------	------	COG1199	L:Replication, recombination and repair	XP_031103711.1	putative late blight resistance protein homolog R1B-16 [Ipomoea triloba]	sp|A0A0P0V4R0|RTEL1_ORYSJ;	Regulator of telomere elongation helicase 1 homolog OS=Oryza sativa subsp. japonica OX=39947 GN=RTEL1 PE=2 SV=1;	PF13307.7;PF00931.23	Helicase_C_2;NB-ARC	Helicase C-terminal domain;NB-ARC domain
g13659	3.887	1.95855	0.00366035	0.201043	yes	up	GO:0010216;GO:0016567;GO:0005720;GO:0005634;GO:0046872;GO:006163	BP:maintenance of DNA methylation;BP:protein ubiquitination;CC:nuclear heterochromatin;CC:nucleus;MF:metal ion binding;MF:ubiquitin protein ligase activity;	K10638	UHRF1, NP95	------	------	COG3440	V:Defense mechanisms	XP_031097726.1	E3 ubiquitin-protein ligase ORTHRUS 2-like [Ipomoea triloba]	sp|Q8VYZ0|ORTH2_ARATH;	E3 ubiquitin-protein ligase ORTHRUS 2 OS=Arabidopsis thaliana OX=3702 GN=ORTH2 PE=1 SV=1;	PF02182.18;PF13445.7;PF13920.7;PF00097.26;PF13923.7;PF00628.30;PF13639.7	SAD_SRA;zf-RING_UBOX;zf-C3HC4_3;zf-C3HC4;zf-C3HC4_2;PHD;zf-RING_2	SAD/SRA domain;RING-type zinc-finger;Zinc finger, C3HC4 type;Zinc finger, C3HC4 type;Zinc finger, C3HC4 type;PHD-finger;Ring finger domain
g13704	0.299	-1.74293	0.00575486	0.245842	yes	down	GO:0005634;GO:0016021;GO:000367	CC:nucleus;CC:integral component of membrane;MF:DNA binding;	------	------	------	------	ENOG4111GBR	S:Function unknown	XP_031096762.1	myb family transcription factor PHL7-like [Ipomoea triloba]	sp|Q9SJW0|PHL7_ARATH;	Myb family transcription factor PHL7 OS=Arabidopsis thaliana OX=3702 GN=PHL7 PE=2 SV=1;	PF14379.7;PF00249.32	Myb_CC_LHEQLE;Myb_DNA-binding	MYB-CC type transfactor, LHEQLE motif;Myb-like DNA-binding domain
g13729	3.365	1.75044	0.00231553	0.161711	yes	up	GO:0016021;GO:0016020;GO:0016887;GO:000552	CC:integral component of membrane;CC:membrane;MF:ATPase activity;MF:ATP binding;	------	------	------	------	COG1131	S:Function unknown	XP_031098746.1	ABC transporter G family member 25-like [Ipomoea triloba]	sp|Q84TH5|AB25G_ARATH;	ABC transporter G family member 25 OS=Arabidopsis thaliana OX=3702 GN=ABCG25 PE=2 SV=1;	PF01061.25;PF00005.28;PF19055.1;PF12698.8;PF13191.7;PF13555.7;PF13604.7	ABC2_membrane;ABC_tran;ABC2_membrane_7;ABC2_membrane_3;AAA_16;AAA_29;AAA_30	ABC-2 type transporter;ABC transporter;ABC-2 type transporter;ABC-2 family transporter protein;AAA ATPase domain;P-loop containing region of AAA domain;AAA domain
g13762	5.885	2.55712	1.05373e-05	0.00810255	yes	up	GO:0046148;GO:0046872;GO:000409	BP:pigment biosynthetic process;MF:metal ion binding;MF:catechol oxidase activity;	K00422	E1.10.3.1	map00950;map00350	Isoquinoline alkaloid biosynthesis;Tyrosine metabolism	ENOG410Z0IN;ENOG410XS94	S:Function unknown;G:Carbohydrate transport and metabolism	XP_031098469.1	polyphenol oxidase E, chloroplastic-like [Ipomoea triloba]	sp|Q06355|PPOB_SOLTU;	Catechol oxidase B, chloroplastic;	PF12143.9;PF12142.9;PF00264.21	PPO1_KFDV;PPO1_DWL;Tyrosinase	Protein of unknown function;Polyphenol oxidase middle domain;Common central domain of tyrosinase
g13968	0.111	-3.1706	0.0053837	0.238309	yes	down	GO:001602	CC:integral component of membrane;	------	------	------	------	------	------	XP_019180064.1	PREDICTED: uncharacterized protein LOC109175282 [Ipomoea nil]	------	------	PF03140.16	DUF247	Plant protein of unknown function
g14030	0.11	-3.18131	0.000333931	0.058333	yes	down	GO:000816	MF:methyltransferase activity;	K21483	SAMT	------	------	ENOG4112BHH	S:Function unknown	XP_031096670.1	salicylate carboxymethyltransferase-like [Ipomoea triloba]	sp|Q9SPV4|SAMT_CLABR;	Salicylate carboxymethyltransferase OS=Clarkia breweri OX=36903 GN=SAMT PE=1 SV=1;	PF03492.16	Methyltransf_7	SAM dependent carboxyl methyltransferase
g14054	7.654	2.9363	4.64837e-05	0.0195471	yes	up	GO:0045454;GO:0005623;GO:0015035;GO:000905	BP:cell redox homeostasis;CC:cell;MF:protein disulfide oxidoreductase activity;MF:electron carrier activity;	K03676	grxC, GLRX, GLRX2	------	------	COG0695	O:Posttranslational modification, protein turnover, chaperones	XP_031098528.1	monothiol glutaredoxin-S2-like [Ipomoea triloba]	sp|Q8L8Z8|GRXS2_ARATH;	Monothiol glutaredoxin-S2 OS=Arabidopsis thaliana OX=3702 GN=GRXS2 PE=3 SV=1;	PF00462.25	Glutaredoxin	Glutaredoxin
g14055	38.461	5.26533	0.00229338	1	yes	up	GO:0045454;GO:0005623;GO:0015035;GO:000905	BP:cell redox homeostasis;CC:cell;MF:protein disulfide oxidoreductase activity;MF:electron carrier activity;	K03676	grxC, GLRX, GLRX2	------	------	COG0695	O:Posttranslational modification, protein turnover, chaperones	XP_031098661.1	monothiol glutaredoxin-S2-like [Ipomoea triloba]	sp|Q8L8Z8|GRXS2_ARATH;	Monothiol glutaredoxin-S2 OS=Arabidopsis thaliana OX=3702 GN=GRXS2 PE=3 SV=1;	PF00462.25	Glutaredoxin	Glutaredoxin
g14521	3.946	1.98054	0.0076221	0.27463	yes	up	GO:0006355;GO:000563	BP:regulation of transcription, DNA-templated;CC:nucleus;	------	------	------	------	COG5641	K:Transcription	XP_031099015.1	protein CHLOROPLAST IMPORT APPARATUS 2-like [Ipomoea triloba]	sp|Q9LU68|CIA2_ARATH;	Protein CHLOROPLAST IMPORT APPARATUS 2 OS=Arabidopsis thaliana OX=3702 GN=CIA2 PE=1 SV=1;	PF06203.15	CCT	CCT motif
g14597	0.176	-2.50579	0.00570107	0.24471	yes	down	GO:0016021;GO:004353	CC:integral component of membrane;MF:ADP binding;	------	------	------	------	COG0666	S:Function unknown	XP_031097517.1	ankyrin repeat-containing protein BDA1-like isoform X1 [Ipomoea triloba]	------	------	PF12796.8;PF13962.7	Ank_2;PGG	Ankyrin repeats;Domain of unknown function
g14625	8.273	3.04832	0.00402831	0.208488	yes	up	GO:0015074;GO:0008233;GO:0008270;GO:000367	BP:DNA integration;MF:peptidase activity;MF:zinc ion binding;MF:nucleic acid binding;	------	------	------	------	COG2801;ENOG4111WQF;ENOG410XS4D	L:Replication, recombination and repair;S:Function unknown;S:Function unknown	RVW97571.1	Retrovirus-related Pol polyprotein from transposon TNT 1-94 [Vitis vinifera]	sp|P10978|POLX_TOBAC;	Retrovirus-related Pol polyprotein from transposon TNT 1-94 OS=Nicotiana tabacum OX=4097 PE=2 SV=1;	PF07727.15	RVT_2	Reverse transcriptase
g14736	2.719	1.44325	0.00692961	0.26491	yes	up	------	------	------	------	------	------	------	------	XP_031091018.1	uncharacterized protein LOC115996015 [Ipomoea triloba]	------	------	PF17917.2;PF17921.2	RT_RNaseH;Integrase_H2C2	RNase H-like domain found in reverse transcriptase;Integrase zinc binding domain
g1488	7.21	2.84991	0.00546668	0.2404	yes	up	------	------	------	------	------	------	ENOG410YRN3	S:Function unknown	XP_031114886.1	uncharacterized protein LOC116018973 [Ipomoea triloba]	------	------	PF14009.7	DUF4228	Domain of unknown function
g149	0.46	-1.12068	0.0087574	0.292276	yes	down	GO:000550	MF:calcium ion binding;	K06268	PPP3R, CNB	------	------	COG5126	S:Function unknown	XP_031114525.1	calcineurin B-like protein 3 [Ipomoea triloba]	sp|Q75LU8|CNBL3_ORYSJ;	Calcineurin B-like protein 3 OS=Oryza sativa subsp. japonica OX=39947 GN=CBL3 PE=1 SV=1;	PF00036.33;PF13202.7;PF13499.7;PF13405.7;PF13833.7;PF10591.10	EF-hand_1;EF-hand_5;EF-hand_7;EF-hand_6;EF-hand_8;SPARC_Ca_bdg	EF hand;EF hand;EF-hand domain pair;EF-hand domain;EF-hand domain pair;Secreted protein acidic and rich in cysteine Ca binding region
g15149	8.739	3.12747	0.000645581	0.0813752	yes	up	GO:0006529;GO:0006541;GO:0005829;GO:0005524;GO:000406	BP:asparagine biosynthetic process;BP:glutamine metabolic process;CC:cytosol;MF:ATP binding;MF:asparagine synthas;	K01953	asnB, ASNS	map00250	Alanine, aspartate and glutamate metabolism	COG0367	E:Amino acid transport and metabolism	XP_031122124.1	asparagine synthetase [glutamine-hydrolyzing] [Ipomoea triloba]	sp|O24661|ASNS_TRIVS;	Asparagine synthetase [glutamine-hydrolyzing] OS=Triphysaria versicolor OX=64093 GN=AS PE=2 SV=3;	PF00733.22;PF13537.7;PF13522.7;PF12481.9	Asn_synthase;GATase_7;GATase_6;DUF3700	Asparagine synthase;Glutamine amidotransferase domain;Glutamine amidotransferase domain;Aluminium induced protein
g15327	0.396	-1.33605	0.00367552	0.201281	yes	down	------	------	K21867	AKT, KAT, GORK, SKOR	------	------	COG4886	S:Function unknown	XP_019184559.1	PREDICTED: uncharacterized protein LOC109179505 [Ipomoea nil]	sp|Q6L439|R1A4_SOLDE;	Putative late blight resistance protein homolog R1A-4 OS=Solanum demissum OX=50514 GN=R1A-4 PE=5 SV=2;	PF00931.23;PF13401.7	NB-ARC;AAA_22	NB-ARC domain;AAA domain
g15429	0.077	-3.7016	0.00175146	0.141553	yes	down	GO:0030574;GO:0030198;GO:0031012;GO:0004222;GO:000827	BP:collagen catabolic process;BP:extracellular matrix organization;CC:extracellular matrix;MF:metalloendopeptidase activity;MF:zinc ion binding;	------	------	------	------	ENOG410XQ5D	O:Posttranslational modification, protein turnover, chaperones	XP_031097628.1	metalloendoproteinase 4-MMP-like [Ipomoea triloba]	sp|O23507|1MMP_ARATH;	Metalloendoproteinase 1-MMP OS=Arabidopsis thaliana OX=3702 GN=1MMP PE=1 SV=1;	PF00413.25;PF01471.19	Peptidase_M10;PG_binding_1	Matrixin;Putative peptidoglycan binding domain
g15544	0.424	-1.23783	0.00634551	0.255272	yes	down	GO:0006914;GO:0006995;GO:0005737;GO:000216	BP:autophagy;BP:cellular response to nitrogen starvation;CC:cytoplasm;MF:aminoacyl-tRNA editing activity;	K08341	GABARAP, ATG8, LC3	map04136	Autophagy - other	ENOG4111JAT	U:Intracellular trafficking, secretion, and vesicular transport	XP_031098112.1	autophagy-related protein 8f [Ipomoea triloba]	sp|Q8VYK7|ATG8F_ARATH;	Autophagy-related protein 8f OS=Arabidopsis thaliana OX=3702 GN=ATG8F PE=1 SV=1;	PF02991.17	Atg8	Autophagy protein Atg8 ubiquitin like
g15600	5.087	2.34679	0.005568	0.242871	yes	up	GO:0005975;GO:0016021;GO:0004575;GO:000455	BP:carbohydrate metabolic process;CC:integral component of membrane;MF:sucrose alpha-glucosidase activity;MF:hydrolase activity, hydrolyzing O-glycosyl compounds;	K01193	INV, sacA	map00500;map00052	Starch and sucrose metabolism;Galactose metabolism	COG1621	G:Carbohydrate transport and metabolism	XP_031096729.1	acid beta-fructofuranosidase-like [Ipomoea triloba]	sp|P29001|INVA_VIGRR;	Acid beta-fructofuranosidase OS=Vigna radiata var. radiata OX=3916 GN=INVA PE=1 SV=1;	PF00251.21;PF08244.13;PF13966.7;PF13456.7;PF11837.9	Glyco_hydro_32N;Glyco_hydro_32C;zf-RVT;RVT_3;DUF3357	Glycosyl hydrolases family 32 N-terminal domain;Glycosyl hydrolases family 32 C terminal;zinc-binding in reverse transcriptase;Reverse transcriptase-like;Domain of unknown function
g15673	0.262	-1.92983	0.00123248	0.118463	yes	down	------	------	------	------	------	------	COG0515	T:Signal transduction mechanisms	XP_031097385.1	G-type lectin S-receptor-like serine/threonine-protein kinase At4g27290 isoform X1 [Ipomoea triloba]	sp|O81832|Y4729_ARATH;	G-type lectin S-receptor-like serine/threonine-protein kinase At4g27290 OS=Arabidopsis thaliana OX=3702 GN=At4g27290 PE=3 SV=4;	PF07714.18;PF00069.26;PF01453.25;PF08276.12;PF11883.9	PK_Tyr_Ser-Thr;Pkinase;B_lectin;PAN_2;DUF3403	Protein tyrosine and serine/threonine kinase;Protein kinase domain;D-mannose binding lectin;PAN-like domain;Domain of unknown function
g1601	0.076	-3.72065	0.00489366	0.228012	yes	down	GO:000485	MF:enzyme inhibitor activity;	------	------	------	------	ENOG410YKJY	S:Function unknown	XP_031117162.1	21 kDa protein-like [Ipomoea triloba]	sp|Q9STY5|PMI11_ARATH;	Pectinesterase inhibitor 11 OS=Arabidopsis thaliana OX=3702 GN=PMEI11 PE=2 SV=1;	PF04043.16	PMEI	Plant invertase/pectin methylesterase inhibitor
g16030	7.955	2.99191	0.00784779	0.276088	yes	up	------	------	------	------	------	------	ENOG4111D9C;ENOG410YD4X	S:Function unknown;	XP_019181593.1	PREDICTED: osmotin-like protein TPM-1 [Ipomoea nil]	sp|Q01591|TPM1_SOLLC;	Osmotin-like protein TPM-1;	PF00314.18	Thaumatin	Thaumatin family
g16082	3.893	1.96088	0.00160322	0.135692	yes	up	GO:0070179;GO:0006563;GO:0070178;GO:0042866;GO:0006520;GO:0018114;GO:0030378;GO:0043621;GO:0008721;GO:0000287;GO:0030170;GO:0003941;GO:000552	BP:D-serine biosynthetic process;BP:L-serine metabolic process;BP:D-serine metabolic process;BP:pyruvate biosynthetic process;BP:cellular amino acid metabolic process;MF:threonine racemase activity;MF:serine racemase activity;MF:protein self-association;MF:D-serine ammonia-lyase activity;MF:magnesium ion binding;MF:pyridoxal phosphate binding;MF:L-serine ammonia-lyase activity;MF:ATP binding;	K12235	SRR	map00260	Glycine, serine and threonine metabolism	COG1171	E:Amino acid transport and metabolism	XP_031096535.1	serine racemase [Ipomoea triloba]	sp|Q2PGG3|SRR_ARATH;	Serine racemase OS=Arabidopsis thaliana OX=3702 GN=SR PE=1 SV=1;	PF00291.26;PF02798.21;PF13417.7;PF13409.7	PALP;GST_N;GST_N_3;GST_N_2	Pyridoxal-phosphate dependent enzyme;Glutathione S-transferase, N-terminal domain;Glutathione S-transferase, N-terminal domain;Glutathione S-transferase, N-terminal domain
g1609	2.439	1.28611	0.00273412	0.176144	yes	up	GO:0006412;GO:0022627;GO:0005730;GO:0005840;GO:0070181;GO:0003735;GO:000550	BP:translation;CC:cytosolic small ribosomal subunit;CC:nucleolus;CC:ribosome;MF:small ribosomal subunit rRNA binding;MF:structural constituent of ribosome;MF:calcium ion binding;	K02953	RP-S13e, RPS13	map03010	Ribosome	COG0184	J:Translation, ribosomal structure and biogenesis	THG05561.1	hypothetical protein TEA_006194 [Camellia sinensis var. sinensis]	sp|P62302|RS13_SOYBN;	40S ribosomal protein S13 OS=Glycine max OX=3847 GN=RPS13 PE=2 SV=1;	PF08069.13;PF00312.23	Ribosomal_S13_N;Ribosomal_S15	Ribosomal S13/S15 N-terminal domain;Ribosomal protein S15
g16110	0.093	-3.42008	4.75408e-06	0.00441195	yes	down	GO:0005634;GO:0042025;GO:0003700;GO:004356	CC:nucleus;CC:host cell nucleus;MF:transcription factor activity, sequence-specific DNA binding;MF:sequence-specific DNA binding;	K09419	HSFF	------	------	COG5169	Z:Cytoskeleton	XP_031098676.1	heat stress transcription factor C-1-like [Ipomoea triloba]	sp|Q9LV52|HSFC1_ARATH;	Heat stress transcription factor C-1 OS=Arabidopsis thaliana OX=3702 GN=HSFC1 PE=1 SV=1;	PF00447.18	HSF_DNA-bind	HSF-type DNA-binding
g16171	0.242	-2.04629	0.00700642	0.265957	yes	down	GO:0015074;GO:0004491;GO:0008270;GO:000367	BP:DNA integration;MF:methylmalonate-semialdehyde dehydrogenas;MF:zinc ion binding;MF:nucleic acid binding;	------	------	------	------	COG2801;ENOG410XS4D;ENOG410ZPTD	L:Replication, recombination and repair;S:Function unknown;S:Function unknown	AAV88069.1	hypothetical retrotransposon [Ipomoea batatas]	sp|P10978|POLX_TOBAC;	Retrovirus-related Pol polyprotein from transposon TNT 1-94 OS=Nicotiana tabacum OX=4097 PE=2 SV=1;	PF07727.15;PF14223.7;PF13976.7;PF00665.27;PF00931.23	RVT_2;Retrotran_gag_2;gag_pre-integrs;rve;NB-ARC	Reverse transcriptase;gag-polypeptide of LTR copia-type;GAG-pre-integrase domain;Integrase core domain;NB-ARC domain
g16281	0.355	-1.49316	0.00414099	0.211827	yes	down	GO:0006788;GO:000439	BP:heme oxidation;MF:heme oxygenas;	K21480	HO, pbsA1, hmuO	map00860	Porphyrin and chlorophyll metabolism	COG5398	P:Inorganic ion transport and metabolism	XP_031098703.1	heme oxygenase 1, chloroplastic-like [Ipomoea triloba]	sp|Q69XJ4|HMOX1_ORYSJ;	Heme oxygenase 1, chloroplastic OS=Oryza sativa subsp. japonica OX=39947 GN=HO1 PE=2 SV=1;	PF01126.21	Heme_oxygenase	Heme oxygenase
g1637	0.089	-3.4958	0.00326916	0.192455	yes	down	GO:0006979;GO:0042744;GO:0005576;GO:0004252;GO:0020037;GO:0046872;GO:000460	BP:response to oxidative stress;BP:hydrogen peroxide catabolic process;CC:extracellular region;MF:serine-type endopeptidase activity;MF:heme binding;MF:metal ion binding;MF:peroxidase activity;	K00430	E1.11.1.7	map00940	Phenylpropanoid biosynthesis	ENOG410YFBY	G:Carbohydrate transport and metabolism	XP_031115255.1	peroxidase 66 [Ipomoea triloba]	sp|Q9LT91|PER66_ARATH;	Peroxidase 66 OS=Arabidopsis thaliana OX=3702 GN=PER66 PE=2 SV=1;	PF00141.24	peroxidase	Peroxidase
g16445	2.783	1.47686	0.00389385	0.205338	yes	up	GO:0000398;GO:0046540;GO:1990904;GO:0071007;GO:0003924;GO:0030623;GO:000552	BP:mRNA splicing, via spliceosome;CC:U4/U6 x U5 tri-snRNP complex;CC:ribonucleoprotein complex;CC:U2-type catalytic step 2 spliceosome;MF:GTPase activity;MF:U5 snRNA binding;MF:GTP binding;	K12852	EFTUD2	map03040	Spliceosome	COG0480	S:Function unknown	XP_031097763.1	110 kDa U5 small nuclear ribonucleoprotein component CLO [Ipomoea triloba]	sp|Q9LNC5|CLO_ARATH;	110 kDa U5 small nuclear ribonucleoprotein component CLO OS=Arabidopsis thaliana OX=3702 GN=CLO PE=1 SV=1;	PF16004.6;PF00009.28;PF00679.25;PF03764.19;PF03144.26;PF14492.7	EFTUD2;GTP_EFTU;EFG_C;EFG_IV;GTP_EFTU_D2;EFG_III	116 kDa U5 small nuclear ribonucleoprotein component N-terminus;Elongation factor Tu GTP binding domain;Elongation factor G C-terminus;Elongation factor G, domain IV;Elongation factor Tu domain 2;Elongation Factor G, domain III
g16451	0.341	-1.55358	0.000485493	0.0713992	yes	down	------	------	------	------	------	------	------	------	XP_031098529.1	putative late blight resistance protein homolog R1A-10 [Ipomoea triloba]	sp|Q6L440|R1A3_SOLDE;	Putative late blight resistance protein homolog R1A-3 OS=Solanum demissum OX=50514 GN=R1A-3 PE=5 SV=2;	PF00931.23;PF13191.7	NB-ARC;AAA_16	NB-ARC domain;AAA ATPase domain
g16588	0.378	-1.4041	0.0039162	0.205631	yes	down	------	------	------	------	------	------	COG2263;COG4886	J:Translation, ribosomal structure and biogenesis;S:Function unknown	XP_031098062.1	putative disease resistance RPP13-like protein 3 [Ipomoea triloba]	sp|Q6L440|R1A3_SOLDE;	Putative late blight resistance protein homolog R1A-3 OS=Solanum demissum OX=50514 GN=R1A-3 PE=5 SV=2;	PF00931.23;PF13855.7;PF13173.7;PF02724.15;PF09073.11	NB-ARC;LRR_8;AAA_14;CDC45;BUD22	NB-ARC domain;Leucine rich repeat;AAA domain;CDC45-like protein;BUD22
g16590	0.205	-2.28457	0.000511565	0.0728452	yes	down	------	------	------	------	------	------	COG4886;COG2263	S:Function unknown;J:Translation, ribosomal structure and biogenesis	XP_031098062.1	putative disease resistance RPP13-like protein 3 [Ipomoea triloba]	sp|Q6L3Z0|R1B13_SOLDE;	Putative late blight resistance protein homolog R1B-13 OS=Solanum demissum OX=50514 GN=R1B-13 PE=3 SV=1;	PF00931.23;PF13173.7;PF13401.7	NB-ARC;AAA_14;AAA_22	NB-ARC domain;AAA domain;AAA domain
g16591	0.433	-1.20841	0.00883151	0.293073	yes	down	------	------	------	------	------	------	COG4886	S:Function unknown	XP_031098062.1	putative disease resistance RPP13-like protein 3 [Ipomoea triloba]	sp|Q6L440|R1A3_SOLDE;	Putative late blight resistance protein homolog R1A-3 OS=Solanum demissum OX=50514 GN=R1A-3 PE=5 SV=2;	PF00931.23;PF13401.7;PF13191.7;PF13173.7	NB-ARC;AAA_22;AAA_16;AAA_14	NB-ARC domain;AAA domain;AAA ATPase domain;AAA domain
g16592	0.161	-2.6389	0.000641603	0.0813752	yes	down	------	------	------	------	------	------	COG4886	S:Function unknown	XP_031098065.1	putative disease resistance RPP13-like protein 3 [Ipomoea triloba]	sp|Q60CZ8|R1A10_SOLDE;	Putative late blight resistance protein homolog R1A-10 OS=Solanum demissum OX=50514 GN=R1A-10 PE=3 SV=1;	PF00931.23;PF13401.7;PF13173.7;PF13191.7;PF13671.7	NB-ARC;AAA_22;AAA_14;AAA_16;AAA_33	NB-ARC domain;AAA domain;AAA domain;AAA ATPase domain;AAA domain
g16595	0.233	-2.09987	0.00220933	0.159819	yes	down	------	------	------	------	------	------	COG2263;COG4886	J:Translation, ribosomal structure and biogenesis;S:Function unknown	XP_031098062.1	putative disease resistance RPP13-like protein 3 [Ipomoea triloba]	sp|Q6L403|R1B17_SOLDE;	Putative late blight resistance protein homolog R1B-17 OS=Solanum demissum OX=50514 GN=R1B-17 PE=3 SV=1;	PF00931.23;PF13173.7;PF13191.7;PF13401.7	NB-ARC;AAA_14;AAA_16;AAA_22	NB-ARC domain;AAA domain;AAA ATPase domain;AAA domain
g16596	0.228	-2.13045	0.000146173	0.0397001	yes	down	------	------	------	------	------	------	COG4886	S:Function unknown	XP_031098065.1	putative disease resistance RPP13-like protein 3 [Ipomoea triloba]	sp|Q6L3Z0|R1B13_SOLDE;	Putative late blight resistance protein homolog R1B-13 OS=Solanum demissum OX=50514 GN=R1B-13 PE=3 SV=1;	------	------	------
g16598	0.198	-2.3377	0.00226776	0.160611	yes	down	------	------	------	------	------	------	COG4886	S:Function unknown	XP_031098065.1	putative disease resistance RPP13-like protein 3 [Ipomoea triloba]	sp|Q9M667|RPP13_ARATH;	Disease resistance protein RPP13 OS=Arabidopsis thaliana OX=3702 GN=RPP13 PE=2 SV=2;	PF00931.23;PF13401.7;PF13191.7;PF13173.7;PF13671.7	NB-ARC;AAA_22;AAA_16;AAA_14;AAA_33	NB-ARC domain;AAA domain;AAA ATPase domain;AAA domain;AAA domain
g16599	0.34	-1.55458	0.00131739	0.122258	yes	down	------	------	------	------	------	------	COG4886	S:Function unknown	XP_031098062.1	putative disease resistance RPP13-like protein 3 [Ipomoea triloba]	sp|Q6L440|R1A3_SOLDE;	Putative late blight resistance protein homolog R1A-3 OS=Solanum demissum OX=50514 GN=R1A-3 PE=5 SV=2;	PF00931.23;PF13855.7;PF13401.7;PF13173.7;PF13191.7	NB-ARC;LRR_8;AAA_22;AAA_14;AAA_16	NB-ARC domain;Leucine rich repeat;AAA domain;AAA domain;AAA ATPase domain
g16600	0.371	-1.43116	0.00237276	0.16332	yes	down	------	------	------	------	------	------	COG4886	S:Function unknown	XP_031098046.1	disease resistance protein RPP13-like isoform X1 [Ipomoea triloba]	sp|Q6L400|R1B16_SOLDE;	Putative late blight resistance protein homolog R1B-16 OS=Solanum demissum OX=50514 GN=R1B-16 PE=3 SV=1;	PF00931.23;PF13855.7;PF02724.15	NB-ARC;LRR_8;CDC45	NB-ARC domain;Leucine rich repeat;CDC45-like protein
g16664	0.381	-1.3936	0.0026084	0.172906	yes	down	GO:0048544;GO:0016021;GO:0004674;GO:0030246;GO:000552	BP:recognition of pollen;CC:integral component of membrane;MF:protein serine/threonine kinase activity;MF:carbohydrate binding;MF:ATP binding;	------	------	------	------	COG0515	T:Signal transduction mechanisms	XP_031094536.1	G-type lectin S-receptor-like serine/threonine-protein kinase At1g34300 [Ipomoea triloba]	sp|Q9XID3|Y1343_ARATH;	G-type lectin S-receptor-like serine/threonine-protein kinase At1g34300 OS=Arabidopsis thaliana OX=3702 GN=At1g34300 PE=1 SV=1;	PF00069.26;PF07714.18;PF00954.21;PF01453.25	Pkinase;PK_Tyr_Ser-Thr;S_locus_glycop;B_lectin	Protein kinase domain;Protein tyrosine and serine/threonine kinase;S-locus glycoprotein domain;D-mannose binding lectin
g16684	3.01	1.58983	0.00603835	0.251175	yes	up	GO:0022618;GO:0006412;GO:0005840;GO:0022625;GO:0016021;GO:000373	BP:ribonucleoprotein complex assembly;BP:translation;CC:ribosome;CC:cytosolic large ribosomal subunit;CC:integral component of membrane;MF:structural constituent of ribosome;	K02923	RP-L38e, RPL38	map03010	Ribosome	ENOG4112229;COG5273	K:Transcription;	OIT29687.1	60s ribosomal protein l38, partial [Nicotiana attenuata]	sp|P46291|RL38_SOLLC;	60S ribosomal protein L38 OS=Solanum lycopersicum OX=4081 GN=RPL38 PE=3 SV=1;	PF01781.19	Ribosomal_L38e	Ribosomal L38e protein family
g16739	3.763	1.91171	0.00988516	0.305458	yes	up	GO:0009793;GO:0009058;GO:0009094;GO:0009095;GO:0009570;GO:0009507;GO:0033853;GO:0004069;GO:0008483;GO:0033854;GO:0003824;GO:0030170;GO:004280	BP:embryo development ending in seed dormancy;BP:biosynthetic process;BP:L-phenylalanine biosynthetic process;BP:aromatic amino acid family biosynthetic process, prephenate pathway;CC:chloroplast stroma;CC:chloroplast;MF:aspartate-prephenate aminotransferase activity;MF:L-aspartat;MF:transaminase activity;MF:glutamate-prephenate aminotransferase activity;MF:catalytic activity;MF:pyridoxal phospha…	K15849	PAT, AAT	map00950;map00960;map00400;map00360;map00350	Isoquinoline alkaloid biosynthesis;Tropane, piperidine and pyridine alkaloid biosynthesis;Phenylalanine, tyrosine and tryptophan biosynthesis;Phenylalanine metabolism;Tyrosine metabolism	COG0436	O:Posttranslational modification, protein turnover, chaperones	XP_031094953.1	bifunctional aspartate aminotransferase and glutamate/aspartate-prephenate aminotransferase [Ipomoea triloba]	sp|E9L7A5|PAT_PETHY;	Bifunctional aspartate aminotransferase and glutamate/aspartate-prephenate aminotransferase OS=Petunia hybrida OX=4102 PE=1 SV=1;	PF00155.22	Aminotran_1_2	Aminotransferase class I and II
g16766	0.384	-1.37998	0.00694942	0.265232	yes	down	GO:0006529;GO:0006541;GO:0005524;GO:000406	BP:asparagine biosynthetic process;BP:glutamine metabolic process;MF:ATP binding;MF:asparagine synthas;	K01953	asnB, ASNS	map00250	Alanine, aspartate and glutamate metabolism	------	------	XP_031095729.1	asparagine synthetase [glutamine-hydrolyzing] 2 [Ipomoea triloba]	sp|Q9LFU1|ASNS3_ARATH;	Asparagine synthetase [glutamine-hydrolyzing] 3 OS=Arabidopsis thaliana OX=3702 GN=ASN3 PE=2 SV=1;	PF00733.22;PF13537.7;PF13522.7;PF12481.9	Asn_synthase;GATase_7;GATase_6;DUF3700	Asparagine synthase;Glutamine amidotransferase domain;Glutamine amidotransferase domain;Aluminium induced protein
g16790	4.733	2.2428	2.43888e-07	0.00054698	yes	up	------	------	K06630	YWHAE	------	------	COG5040	T:Signal transduction mechanisms	XP_031094090.1	14-3-3-like protein D [Ipomoea triloba]	sp|O49996|1433D_TOBAC;	14-3-3-like protein D OS=Nicotiana tabacum OX=4097 PE=2 SV=1;	PF00244.21	2014-03-03	14-3-3 protein
g16842	0.413	-1.27602	0.00995976	0.305458	yes	down	GO:0048544;GO:0016021;GO:0004674;GO:0030246;GO:000552	BP:recognition of pollen;CC:integral component of membrane;MF:protein serine/threonine kinase activity;MF:carbohydrate binding;MF:ATP binding;	------	------	------	------	COG0515	T:Signal transduction mechanisms	XP_031094536.1	G-type lectin S-receptor-like serine/threonine-protein kinase At1g34300 [Ipomoea triloba]	sp|Q9XID3|Y1343_ARATH;	G-type lectin S-receptor-like serine/threonine-protein kinase At1g34300 OS=Arabidopsis thaliana OX=3702 GN=At1g34300 PE=1 SV=1;	PF00069.26;PF07714.18;PF00954.21;PF01453.25	Pkinase;PK_Tyr_Ser-Thr;S_locus_glycop;B_lectin	Protein kinase domain;Protein tyrosine and serine/threonine kinase;S-locus glycoprotein domain;D-mannose binding lectin
g16965	0.337	-1.56748	0.00147116	0.130241	yes	down	GO:0006013;GO:0006517;GO:0046872;GO:0004559;GO:003024	BP:mannose metabolic process;BP:protein deglycosylation;MF:metal ion binding;MF:alpha-mannosidase activity;MF:carbohydrate binding;	K01191	MAN2C1	map00511	Other glycan degradation	ENOG410XQMZ	G:Carbohydrate transport and metabolism	XP_031094841.1	alpha-mannosidase [Ipomoea triloba]	sp|C0HJB3|MANA_CANEN;	Alpha-mannosidase OS=Canavalia ensiformis OX=3823 PE=1 SV=1;	PF01074.23;PF07748.14;PF09261.12;PF17677.2	Glyco_hydro_38N;Glyco_hydro_38C;Alpha-mann_mid;Glyco_hydro38C2	Glycosyl hydrolases family 38 N-terminal domain;Glycosyl hydrolases family 38 C-terminal domain;Alpha mannosidase middle domain;Glycosyl hydrolases family 38 C-terminal beta sandwich domain
g17020	2.98	1.52345	0.00018046	0.0423756	yes	up	GO:0003824;GO:005066	MF:catalytic activity;MF:coenzyme binding;	K13082	DFR	map00941	Flavonoid biosynthesis	COG0451	M:Cell wall/membrane/envelope biogenesis	AEQ92209.1	dihydroflavonol 4-reductase [Ipomoea batatas]	sp|P14720|DFRA_PETHY;	Dihydroflavonol 4-reductase OS=Petunia hybrida OX=4102 GN=DFRA PE=2 SV=2;	PF01370.22;PF01073.20;PF07993.13;PF13460.7	Epimerase;3Beta_HSD;NAD_binding_4;NAD_binding_10	NAD dependent epimerase/dehydratase family;3-beta hydroxysteroid dehydrogenase/isomerase family;Male sterility protein;NA
g17039	3.411	1.77022	0.00512964	0.234686	yes	up	GO:0006409;GO:0006364;GO:0032040;GO:0034456;GO:0005730;GO:0032545;GO:000372	BP:tRNA export from nucleus;BP:rRNA processing;CC:small-subunit processome;CC:UTP-C complex;CC:nucleolus;CC:CURI complex;MF:RNA binding;	K14544	UTP22, NOL6	map03008	Ribosome biogenesis in eukaryotes	ENOG410XPP9	S:Function unknown	XP_031095464.1	nucleolar protein 6 [Ipomoea triloba]	sp|Q6NRY2|NOL6_XENLA;	Nucleolar protein 6 OS=Xenopus laevis OX=8355 GN=nol6 PE=2 SV=2;	PF17405.3;PF03813.15;PF17406.3;PF17404.3;PF17403.3;PF17407.3	Nrap_D4;Nrap;Nrap_D5;Nrap_D3;Nrap_D2;Nrap_D6	Nrap protein nucleotidyltransferase domain 4;Nrap protein domain 1;Nrap protein PAP/OAS1-like domain 5;Nrap protein domain 3;Nrap protein PAP/OAS-like domain;Nrap protein domain 6
g17042	0.132	-2.92109	8.97054e-06	0.00743216	yes	down	------	------	------	------	------	------	ENOG410Y3Q0	S:Function unknown	XP_031096352.1	phosphatidylinositol transfer protein 3-like [Ipomoea triloba]	sp|Q9UU99|YJX4_SCHPO;	CRAL-TRIO domain-containing protein C23B6.04c OS=Schizosaccharomyces pombe;	PF00650.21;PF03765.16;PF13716.7	CRAL_TRIO;CRAL_TRIO_N;CRAL_TRIO_2	CRAL/TRIO domain;CRAL/TRIO, N-terminal domain;Divergent CRAL/TRIO domain
g17150	0.224	-2.15581	0.000264738	0.0523889	yes	down	GO:0006094;GO:0004612;GO:0016301;GO:000552	BP:gluconeogenesis;MF:phosphoenolpyruvate carboxykinas;MF:kinase activity;MF:ATP binding;	K10401;K01610	KIF18_19;E4.1.1.49, pckA	map00020;map00010;map00620;map00710	Citrate cycle (TCA cycle);Glycolysis / Gluconeogenesis;Pyruvate metabolism;Carbon fixation in photosynthetic organisms	------	------	XP_031095697.1	phosphoenolpyruvate carboxykinase (ATP)-like [Ipomoea triloba]	sp|Q9T074|PCKA_ARATH;	Phosphoenolpyruvate carboxykinase;	PF01293.21;PF00225.24;PF16796.6	PEPCK_ATP;Kinesin;Microtub_bd	Phosphoenolpyruvate carboxykinase;Kinesin motor domain;Microtubule binding
g17157	21.686	4.43872	0.00424654	1	yes	up	GO:0006355;GO:0005634;GO:004356	BP:regulation of transcription, DNA-templated;CC:nucleus;MF:sequence-specific DNA binding;	K09338	HD-ZIP	------	------	ENOG410Z2UE	S:Function unknown	XP_031095854.1	homeobox-leucine zipper protein HAT22-like [Ipomoea triloba]	sp|P46604|HAT22_ARATH;	Homeobox-leucine zipper protein HAT22 OS=Arabidopsis thaliana OX=3702 GN=HAT22 PE=1 SV=1;	PF00046.30;PF02183.19;PF05920.12	Homeodomain;HALZ;Homeobox_KN	Homeodomain;Homeobox associated leucine zipper;Homeobox KN domain
g17172	0.024	-5.3654	0.00278203	0.176243	yes	down	------	------	------	------	------	------	ENOG410ZA7G	S:Function unknown	XP_019173286.1	PREDICTED: uncharacterized protein LOC109168885 [Ipomoea nil]	------	------	------	------	------
g17277	0.195	-2.3569	0.00323391	0.191777	yes	down	GO:0005794;GO:0016021;GO:001641	CC:Golgi apparatus;CC:integral component of membrane;MF:O-acetyltransferase activity;	------	------	------	------	ENOG410YG6N	S:Function unknown	XP_031093166.1	protein trichome birefringence-like 19 [Ipomoea triloba]	sp|Q9LFT0|TBL19_ARATH;	Protein trichome birefringence-like 19 OS=Arabidopsis thaliana OX=3702 GN=TBL19 PE=3 SV=1;	PF13839.7	PC-Esterase	GDSL/SGNH-like Acyl-Esterase family found in Pmr5 and Cas1p
g17301	2.849	1.51061	0.0066201	0.260097	yes	up	GO:000573	CC:nucleolus;	------	------	------	------	ENOG4111U5P	S:Function unknown	XP_031095577.1	lisH domain-containing protein C1711.05-like isoform X2 [Ipomoea triloba]	sp|Q14978|NOLC1_HUMAN;	Nucleolar and coiled-body phosphoprotein 1 OS=Homo sapiens OX=9606 GN=NOLC1 PE=1 SV=2;	PF05022.13	SRP40_C	SRP40, C-terminal domain
g17348	0.215	-2.21589	0.00231935	0.161711	yes	down	------	------	------	------	------	------	ENOG4111AE6	S:Function unknown	XP_031095827.1	F-box protein PP2-B13-like [Ipomoea triloba]	sp|Q9C7K0|VBF_ARATH;	F-box protein VBF OS=Arabidopsis thaliana OX=3702 GN=VBF PE=1 SV=1;	PF14299.7;PF00646.34	PP2;F-box	Phloem protein 2;F-box domain
g17392	0.087	-3.51891	3.44642e-07	0.000597979	yes	down	------	------	K07735	algH	------	------	ENOG410Y35P	S:Function unknown	XP_031093868.1	uncharacterized protein LOC115998427 [Ipomoea triloba]	sp|Q9L1U6|Y2948_STRCO;	UPF0301 protein SCO2948 OS=Streptomyces coelicolor;	PF02622.16	DUF179	Uncharacterized ACR, COG1678
g17443	0.064	-3.97508	0.00251014	0.168048	yes	down	------	------	------	------	------	------	ENOG4111VMA	S:Function unknown	XP_031094112.1	uncharacterized protein LOC115998630 [Ipomoea triloba]	------	------	PF04601.14;PF06268.14	DUF569;Fascin	Domain of unknown function;Fascin domain
g17455	0.327	-1.61119	0.00274112	0.176144	yes	down	GO:001602	CC:integral component of membrane;	------	------	------	------	ENOG4111Y08	S:Function unknown	XP_031096040.1	uncharacterized protein LOC116000146 [Ipomoea triloba]	------	------	PF04819.13	DUF716	Family of unknown function
g1748	0.076	-3.71479	0.00136279	0.125177	yes	down	GO:000485	MF:enzyme inhibitor activity;	------	------	------	------	ENOG410YKJY	S:Function unknown	XP_019154561.1	PREDICTED: 21 kDa protein-like [Ipomoea nil]	sp|Q9STY5|PMI11_ARATH;	Pectinesterase inhibitor 11 OS=Arabidopsis thaliana OX=3702 GN=PMEI11 PE=2 SV=1;	PF04043.16	PMEI	Plant invertase/pectin methylesterase inhibitor
g17484	0.312	-1.67885	0.00934445	0.298811	yes	down	------	------	------	------	------	------	------	------	------	------	------	------	------	------	------
g17498	0.242	-2.04689	0.00192228	0.151714	yes	down	------	------	------	------	------	------	ENOG410YW3V	S:Function unknown	XP_031093762.1	uncharacterized protein LOC115998350 [Ipomoea triloba]	------	------	------	------	------
g17649	0.039	-4.68852	3.12458e-06	0.00350382	yes	down	GO:0046475;GO:0006629;GO:0008889;GO:000808	BP:glycerophospholipid catabolic process;BP:lipid metabolic process;MF:glycerophosphodiester phosphodiesterase activity;MF:phosphoric diester hydrolase activity;	K18696	GDE1	map00564	Glycerophospholipid metabolism	COG0584	C:Energy production and conversion	XP_031096429.1	glycerophosphodiester phosphodiesterase GDPD1, chloroplastic-like [Ipomoea triloba]	sp|Q9SGA2|GDPD1_ARATH;	Glycerophosphodiester phosphodiesterase GDPD1, chloroplastic OS=Arabidopsis thaliana OX=3702 GN=GDPD1 PE=1 SV=1;	PF03009.18	GDPD	Glycerophosphoryl diester phosphodiesterase family
g17700	20.507	4.35806	0.00329605	1	yes	up	------	------	------	------	------	------	------	------	------	------	------	------	------	------	------
g17702	13.635	3.76926	0.00260579	0.172906	yes	up	GO:0080143;GO:001602	BP:regulation of amino acid export;CC:integral component of membrane;	------	------	------	------	ENOG41116FK	S:Function unknown	XP_031094379.1	protein GLUTAMINE DUMPER 3-like [Ipomoea triloba]	sp|Q9FHH5|GDU3_ARATH;	Protein GLUTAMINE DUMPER 3 OS=Arabidopsis thaliana OX=3702 GN=GDU3 PE=2 SV=1;	------	------	------
g17711	16.937	4.08208	0.00452166	0.218476	yes	up	GO:0080143;GO:001602	BP:regulation of amino acid export;CC:integral component of membrane;	------	------	------	------	ENOG41116FK	S:Function unknown	XP_031094379.1	protein GLUTAMINE DUMPER 3-like [Ipomoea triloba]	sp|Q9FHH5|GDU3_ARATH;	Protein GLUTAMINE DUMPER 3 OS=Arabidopsis thaliana OX=3702 GN=GDU3 PE=2 SV=1;	------	------	------
g17748	0.353	-1.5006	0.00618383	0.252072	yes	down	GO:001602	CC:integral component of membrane;	------	------	------	------	COG4886	S:Function unknown	XP_031095641.1	receptor-like protein 42 isoform X1 [Ipomoea triloba]	sp|F4KHA2|RLP54_ARATH;	Receptor-like protein 54 OS=Arabidopsis thaliana OX=3702 GN=RLP54 PE=3 SV=1;	PF13855.7;PF12799.8;PF08263.13	LRR_8;LRR_4;LRRNT_2	Leucine rich repeat;Leucine Rich repeats;Leucine rich repeat N-terminal domain
g17832	6.07	2.60172	0.00245566	0.165637	yes	up	GO:0033897;GO:000372	MF:ribonuclease T2 activity;MF:RNA binding;	K01166	RNASET2	------	------	ENOG4111M7G	S:Function unknown	XP_031093321.1	ribonuclease 3-like [Ipomoea triloba]	sp|P42815|RNS3_ARATH;	Ribonuclease 3 OS=Arabidopsis thaliana OX=3702 GN=RNS3 PE=2 SV=1;	PF00445.19	Ribonuclease_T2	Ribonuclease T2 family
g1839	0.357	-1.4854	0.0066397	0.260487	yes	down	GO:0005773;GO:0016021;GO:0016020;GO:0005887;GO:0005886;GO:0008506;GO:000851	CC:vacuole;CC:integral component of membrane;CC:membrane;CC:integral component of plasma membrane;CC:plasma membrane;MF:sucros;MF:sucrose transmembrane transporter activity;	K15378	SLC45A1_2_4	------	------	ENOG410XPTR	U:Intracellular trafficking, secretion, and vesicular transport	XP_031116283.1	sucrose transport protein-like [Ipomoea triloba]	sp|Q39231|SUC2_ARATH;	Sucrose transport protein SUC2 OS=Arabidopsis thaliana OX=3702 GN=SUC2 PE=1 SV=2;	PF07690.17	MFS_1	Major Facilitator Superfamily
g18764	0.111	-3.17424	3.80083e-06	0.00407039	yes	down	GO:0006284;GO:0016301;GO:000872	BP:base-excision repair;MF:kinase activity;MF:DNA-3-methyladenine glycosylase activity;	K01246	tag	map03410	Base excision repair	COG2818	L:Replication, recombination and repair	XP_031095500.1	uncharacterized protein LOC115999741 [Ipomoea triloba]	sp|Q7VG78|GUAA_HELHP;	Probable GMP synthase [glutamine-hydrolyzing] OS=Helicobacter hepaticus;	PF03352.14	Adenine_glyco	Methyladenine glycosylase
g18923	2.795	1.48283	0.00689101	0.264562	yes	up	GO:0090332;GO:0042742;GO:0005737;GO:0005634;GO:003024	BP:stomatal closure;BP:defense response to bacterium;CC:cytoplasm;CC:nucleus;MF:carbohydrate binding;	------	------	------	------	ENOG410YRN6	S:Function unknown	XP_031093822.1	ricin B-like lectin R40G3 [Ipomoea triloba]	sp|Q6Z4N6|40G2_ORYSJ;	Ricin B-like lectin R40G2 OS=Oryza sativa subsp. japonica OX=39947 GN=R40G2 PE=2 SV=1;	PF14200.7	RicinB_lectin_2	Ricin-type beta-trefoil lectin domain-like
g18925	2.517	1.33188	0.00317802	0.191419	yes	up	GO:003024	MF:carbohydrate binding;	------	------	------	------	ENOG410YRN6	S:Function unknown	XP_031093822.1	ricin B-like lectin R40G3 [Ipomoea triloba]	sp|Q6Z4N4|40G3_ORYSJ;	Ricin B-like lectin R40G3 OS=Oryza sativa subsp. japonica OX=39947 GN=R40G3 PE=2 SV=1;	------	------	------
g18954	3.495	1.80524	0.00209561	0.15623	yes	up	GO:0009086;GO:0032259;GO:0003871;GO:000827	BP:methionine biosynthetic process;BP:methylation;MF:5-methyltetrahydropteroyltriglutamate-homocysteine S-methyltransferase activity;MF:zinc ion binding;	K00549	metE	map00450;map00270	Selenocompound metabolism;Cysteine and methionine metabolism	COG0620	S:Function unknown	XP_031094196.1	5-methyltetrahydropteroyltriglutamate--homocysteine methyltransferase [Ipomoea triloba]	sp|Q42699|METE_CATRO;	5-methyltetrahydropteroyltriglutamate--homocysteine methyltransferase OS=Catharanthus roseus OX=4058 GN=METE PE=2 SV=1;	PF01717.19;PF08267.13	Meth_synt_2;Meth_synt_1	Cobalamin-independent synthase, Catalytic domain;Cobalamin-independent synthase, N-terminal domain
g1899	0.095	-3.39043	0.000563344	0.0767084	yes	down	------	------	------	------	------	------	------	------	------	------	------	------	------	------	------
g1900	0.059	-4.08755	0.00219768	0.159819	yes	down	------	------	------	------	------	------	------	------	------	------	------	------	------	------	------
g19027	0.139	-2.84736	0.00581656	0.245998	yes	down	GO:000973	BP:response to auxin;	nta;qsu;K14488	;;SAUR	map04075	Plant hormone signal transduction	ENOG410ZATX	S:Function unknown	XP_019157448.1	PREDICTED: auxin-responsive protein SAUR21-like [Ipomoea nil]	sp|Q9FK62|SAU24_ARATH;	Auxin-responsive protein SAUR24 OS=Arabidopsis thaliana OX=3702 GN=SAUR24 PE=2 SV=1;	PF02519.15	Auxin_inducible	Auxin responsive protein
g19078	0.254	-1.97988	0.00229598	0.16149	yes	down	GO:0016021;GO:001521	CC:integral component of membrane;MF:purine nucleoside transmembrane transporter activity;	------	------	------	------	ENOG410YE7D	S:Function unknown	XP_031095793.1	probable purine permease 4 [Ipomoea triloba]	sp|Q9SY29|PUP4_ARATH;	Probable purine permease 4 OS=Arabidopsis thaliana OX=3702 GN=PUP4 PE=2 SV=1;	PF16913.6;PF08449.12	PUNUT;UAA	Purine nucleobase transmembrane transport;UAA transporter family
g1912	0.327	-1.61459	0.000205607	0.0456684	yes	down	------	------	------	------	------	------	------	------	------	------	------	------	------	------	------
g1913	0.344	-1.53875	5.2812e-05	0.0217539	yes	down	------	------	------	------	------	------	------	------	------	------	------	------	------	------	------
g19167	0.217	-2.20198	0.00547681	0.240452	yes	down	GO:0015936;GO:0016126;GO:0008299;GO:0005778;GO:0016021;GO:0005789;GO:0004420;GO:0050662;GO:004228	BP:coenzyme A metabolic process;BP:sterol biosynthetic process;BP:isoprenoid biosynthetic process;CC:peroxisomal membrane;CC:integral component of membrane;CC:endoplasmic reticulum membrane;MF:hydroxymethylglutaryl-CoA reductas;MF:coenzyme binding;MF:hydroxymethylglutaryl-CoA reductase activity;	K00021	HMGCR	map00900	Terpenoid backbone biosynthesis	COG1257	S:Function unknown	XP_031094881.1	3-hydroxy-3-methylglutaryl-coenzyme A reductase-like [Ipomoea triloba]	sp|P48021|HMDH_CAMAC;	3-hydroxy-3-methylglutaryl-coenzyme A reductase OS=Camptotheca acuminata OX=16922 PE=3 SV=1;	PF00368.19	HMG-CoA_red	Hydroxymethylglutaryl-coenzyme A reductase
g19288	0.404	-1.30866	0.00778227	0.275994	yes	down	GO:0046294;GO:0005829;GO:0004024;GO:0008270;GO:0051903;GO:001649	BP:formaldehyde catabolic process;CC:cytosol;MF:alcohol dehydrogenase activity, zinc-dependent;MF:zinc ion binding;MF:S;MF:oxidoreductase activity;	K00001	E1.1.1.1, adh	map00010;map00071;map00350	Glycolysis / Gluconeogenesis;Fatty acid degradation;Tyrosine metabolism	COG1062	S:Function unknown	XP_031093344.1	alcohol dehydrogenase-like 4 [Ipomoea triloba]	sp|A1L4Y2|ADHL3_ARATH;	Alcohol dehydrogenase-like 3 OS=Arabidopsis thaliana OX=3702 GN=At1g32780 PE=2 SV=1;	PF08240.13;PF00107.27	ADH_N;ADH_zinc_N	Alcohol dehydrogenase GroES-like domain;Zinc-binding dehydrogenase
g19302	7.726	2.94974	0.00708995	0.266881	yes	up	GO:0045893;GO:0006355;GO:0005634;GO:004356	BP:positive regulation of transcription, DNA-templated;BP:regulation of transcription, DNA-templated;CC:nucleus;MF:sequence-specific DNA binding;	K09338	HD-ZIP	------	------	ENOG410Z2UE	K:Transcription	XP_031094085.1	homeobox-leucine zipper protein ATHB-7-like isoform X1 [Ipomoea triloba]	sp|Q01IK0|HOX22_ORYSI;	Homeobox-leucine zipper protein HOX22 OS=Oryza sativa subsp. indica OX=39946 GN=HOX22 PE=2 SV=2;	PF00046.30;PF02183.19;PF05920.12	Homeodomain;HALZ;Homeobox_KN	Homeodomain;Homeobox associated leucine zipper;Homeobox KN domain
g19483	0.37	-1.43319	0.00142198	0.128854	yes	down	GO:0006355;GO:0009734;GO:0005634;GO:000367	BP:regulation of transcription, DNA-templated;BP:auxin-activated signaling pathway;CC:nucleus;MF:DNA binding;	K14486	K14486, ARF	map04075	Plant hormone signal transduction	ENOG410YECH	K:Transcription	XP_031095394.1	auxin response factor 9-like [Ipomoea triloba]	sp|Q9XED8|ARFI_ARATH;	Auxin response factor 9 OS=Arabidopsis thaliana OX=3702 GN=ARF9 PE=1 SV=1;	PF06507.14;PF02362.22;PF02309.17	Auxin_resp;B3;AUX_IAA	Auxin response factor;B3 DNA binding domain;AUX/IAA family
g19535	0.333	-1.58665	0.000147513	0.0397001	yes	down	------	------	------	------	------	------	------	------	XP_031102679.1	uncharacterized protein LOC116006454 [Ipomoea triloba]	------	------	------	------	------
g19584	0.232	-2.10874	0.000981883	0.104037	yes	down	GO:0005794;GO:0016021;GO:001641	CC:Golgi apparatus;CC:integral component of membrane;MF:O-acetyltransferase activity;	------	------	------	------	ENOG410XSGA	S:Function unknown	XP_031094025.1	protein trichome birefringence-like 23 [Ipomoea triloba]	sp|O82509|TBL23_ARATH;	Protein trichome birefringence-like 23 OS=Arabidopsis thaliana OX=3702 GN=TBL23 PE=2 SV=1;	PF13839.7;PF14416.7	PC-Esterase;PMR5N	GDSL/SGNH-like Acyl-Esterase family found in Pmr5 and Cas1p;PMR5 N terminal Domain
g19652	0.075	-3.74526	0.00352818	0.19782	yes	down	------	------	------	------	------	------	------	------	OWM72074.1	hypothetical protein CDL15_Pgr017957 [Punica granatum]	------	------	------	------	------
g19770	5.165	2.36869	0.00207917	0.156093	yes	up	GO:0070125;GO:0006414;GO:0005759;GO:0005739;GO:000374	BP:mitochondrial translational elongation;BP:translational elongation;CC:mitochondrial matrix;CC:mitochondrion;MF:translation elongation factor activity;	K02357	tsf, TSFM	------	------	COG0264	J:Translation, ribosomal structure and biogenesis	XP_031094675.1	uncharacterized protein LOC115999068 [Ipomoea triloba]	sp|Q31BC3|EFTS_PROM9;	Elongation factor Ts OS=Prochlorococcus marinus;	PF00889.20;PF00575.24	EF_TS;S1	Elongation factor TS;S1 RNA binding domain
g19858	8.137	3.02456	0.00221192	0.159819	yes	up	GO:0032259;GO:000817	BP:methylation;MF:O-methyltransferase activity;	K00588	E2.1.1.104	map00941;map00940;map00945	Flavonoid biosynthesis;Phenylpropanoid biosynthesis;Stilbenoid, diarylheptanoid and gingerol biosynthesis	COG4122	S:Function unknown	XP_019199521.1	PREDICTED: probable caffeoyl-CoA O-methyltransferase At4g26220 [Ipomoea nil]	sp|Q9C5D7|CAMT3_ARATH;	Probable caffeoyl-CoA O-methyltransferase At4g26220 OS=Arabidopsis thaliana OX=3702 GN=At4g26220 PE=2 SV=1;	PF01596.18	Methyltransf_3	O-methyltransferase
g19891	2.931	1.55152	0.00776951	0.275994	yes	up	------	------	------	------	------	------	ENOG410YDBF	S:Function unknown	XP_031096414.1	uncharacterized protein LOC116000464 [Ipomoea triloba]	------	------	------	------	------
g20001	0.003	-8.24067	3.48277e-07	0.000597979	yes	down	GO:0032259;GO:0008757;GO:000817	BP:methylation;MF:S-adenosylmethionine-dependent methyltransferase activity;MF:O-methyltransferase activity;	K00588	E2.1.1.104	map00941;map00940;map00945	Flavonoid biosynthesis;Phenylpropanoid biosynthesis;Stilbenoid, diarylheptanoid and gingerol biosynthesis	COG4122	S:Function unknown	XP_031095778.1	probable caffeoyl-CoA O-methyltransferase At4g26220 isoform X1 [Ipomoea triloba]	sp|Q9C5D7|CAMT3_ARATH;	Probable caffeoyl-CoA O-methyltransferase At4g26220 OS=Arabidopsis thaliana OX=3702 GN=At4g26220 PE=2 SV=1;	PF01596.18;PF13578.7	Methyltransf_3;Methyltransf_24	O-methyltransferase;Methyltransferase domain
g2024	3.688	1.88282	0.00848481	0.289276	yes	up	------	------	------	------	------	------	------	------	XP_031115241.1	uncharacterized protein LOC116019232 [Ipomoea triloba]	------	------	------	------	------
g20246	3.297	1.72107	0.00411574	0.211274	yes	up	GO:0000027;GO:0006412;GO:0022625;GO:0005840;GO:000373	BP:ribosomal large subunit assembly;BP:translation;CC:cytosolic large ribosomal subunit;CC:ribosome;MF:structural constituent of ribosome;	K02893	RP-L23Ae, RPL23A	map03010	Ribosome	COG0089	S:Function unknown	XP_031095551.1	60S ribosomal protein L23a [Ipomoea triloba]	sp|O22644|RL23A_FRIAG;	60S ribosomal protein L23A OS=Fritillaria agrestis OX=64177 GN=RPL23A PE=2 SV=1;	PF03939.14;PF00276.21	Ribosomal_L23eN;Ribosomal_L23	Ribosomal protein L23, N-terminal domain;Ribosomal protein L23
g20265	0.391	-1.35625	0.00624271	0.252267	yes	down	GO:000994	CC:chloroplast envelope;	------	------	------	------	ENOG4110EQU	O:Posttranslational modification, protein turnover, chaperones	XP_031095501.1	uncharacterized protein LOC115999742 [Ipomoea triloba]	------	------	------	------	------
g20336	2.721	1.44422	0.000198984	0.0450022	yes	up	GO:0042273;GO:0002181;GO:0006412;GO:0005840;GO:0022625;GO:000373	BP:ribosomal large subunit biogenesis;BP:cytoplasmic translation;BP:translation;CC:ribosome;CC:cytosolic large ribosomal subunit;MF:structural constituent of ribosome;	K02917	RP-L35Ae, RPL35A	map03010	Ribosome	COG2451	K:Transcription	XP_019151034.1	PREDICTED: probable sugar phosphate/phosphate translocator At3g11320 [Ipomoea nil]	sp|Q9C912|R35A3_ARATH;	60S ribosomal protein L35a-3 OS=Arabidopsis thaliana OX=3702 GN=RPL35AC PE=3 SV=1;	PF01247.19	Ribosomal_L35Ae	Ribosomal protein L35Ae
g20353	4.211	2.07402	0.000159039	0.0413592	yes	up	GO:0009414;GO:0005773;GO:0016021;GO:0005886;GO:0009506;GO:0015250;GO:001526	BP:response to water deprivation;CC:vacuole;CC:integral component of membrane;CC:plasma membrane;CC:plasmodesma;MF:water channel activity;MF:channel activity;	K09872	PIP	------	------	COG0580	G:Carbohydrate transport and metabolism	XP_031093247.1	aquaporin PIP1-2 [Ipomoea triloba]	sp|Q9XF59|PIP12_MAIZE;	Aquaporin PIP1-2 OS=Zea mays OX=4577 GN=PIP1-2 PE=1 SV=1;	PF00230.21	MIP	Major intrinsic protein
g20407	0.081	-3.62989	0.000257563	0.0513466	yes	down	GO:0009738;GO:0080163;GO:0005737;GO:0016021;GO:0005634;GO:0038023;GO:0004864;GO:001042	BP:abscisic acid-activated signaling pathway;BP:regulation of protein serine/threonine phosphatase activity;CC:cytoplasm;CC:integral component of membrane;CC:nucleus;MF:signaling receptor activity;MF:protein phosphatase inhibitor activity;MF:abscisic acid binding;	K14496	PYL	map04016;map04075	MAPK signaling pathway - plant;Plant hormone signal transduction	ENOG4111MYF	S:Function unknown	XP_031095411.1	abscisic acid receptor PYL4 [Ipomoea triloba]	sp|O80920|PYL4_ARATH;	Abscisic acid receptor PYL4 OS=Arabidopsis thaliana OX=3702 GN=PYL4 PE=1 SV=1;	PF10604.10;PF00407.20;PF03364.21	Polyketide_cyc2;Bet_v_1;Polyketide_cyc	Polyketide cyclase / dehydrase and lipid transport;Pathogenesis-related protein Bet v 1 family;Polyketide cyclase / dehydrase and lipid transport
g20421	7.426	2.89252	0.000620495	0.0802855	yes	up	GO:001602	CC:integral component of membrane;	------	------	------	------	ENOG41125QD	S:Function unknown	XP_019233043.1	PREDICTED: wound-induced protein 1-like, partial [Nicotiana attenuata]	sp|P20144|WUN1_SOLTU;	Wound-induced protein 1 OS=Solanum tuberosum OX=4113 GN=WUN1 PE=2 SV=1;	PF07107.12	WI12	Wound-induced protein WI12
g20456	6.703	2.74482	0.00442185	0.2152	yes	up	GO:0016021;GO:0004497;GO:0020037;GO:0016705;GO:0003676;GO:000550	CC:integral component of membrane;MF:monooxygenase activity;MF:heme binding;MF:oxidoreductase activity, acting on paired donors, with incorporation or reduction of molecular oxygen;MF:nucleic acid binding;MF:iron ion binding;	K20661	CYP714A1	------	------	COG2124	S:Function unknown	XP_031093970.1	cytochrome P450 714A1-like [Ipomoea triloba]	sp|Q93Z79|C14A1_ARATH;	Cytochrome P450 714A1 OS=Arabidopsis thaliana OX=3702 GN=CYP714A1 PE=2 SV=1;	PF00067.23	p450	Cytochrome P450
g20475	0.109	-3.19125	3.38288e-05	0.0162578	yes	down	GO:0005634;GO:0003700;GO:000367	CC:nucleus;MF:transcription factor activity, sequence-specific DNA binding;MF:DNA binding;	K09286	EREBP	------	------	ENOG410YIK7;ENOG410Z37D	K:Transcription;	XP_031093160.1	ethylene-responsive transcription factor 5 [Ipomoea triloba]	sp|Q40478|ERF5_TOBAC;	Ethylene-responsive transcription factor 5 OS=Nicotiana tabacum OX=4097 GN=ERF5 PE=2 SV=1;	PF00847.21	AP2	AP2 domain
g20509	0.295	-1.76327	0.0075506	0.273549	yes	down	GO:0080167;GO:0009506;GO:0016021;GO:000950	BP:response to karrikin;CC:plasmodesma;CC:integral component of membrane;CC:plant-type cell wall;	------	------	------	------	ENOG410Y43B	S:Function unknown	XP_031093548.1	protein EXORDIUM-like 3 [Ipomoea triloba]	sp|Q9FHM9|EXOL3_ARATH;	Protein EXORDIUM-like 3 OS=Arabidopsis thaliana OX=3702 GN=EXL3 PE=2 SV=1;	PF04674.13	Phi_1	Phosphate-induced protein 1 conserved region
g2051	4.489	2.16634	0.000454906	0.0676475	yes	up	GO:200002	BP:regulation of photoperiodism, flowering;	cann;nto;K12124	;;GI	map04712	Circadian rhythm - plant	ENOG410YCNK	S:Function unknown	AQA28791.1	GIGANTEA [Ipomoea batatas]	sp|Q9SQI2|GIGAN_ARATH;	Protein GIGANTEA OS=Arabidopsis thaliana OX=3702 GN=GI PE=1 SV=2;	------	------	------
g20527	0.012	-6.38375	0.000162898	0.0413592	yes	down	GO:0006004;GO:0016139;GO:0005975;GO:0005764;GO:000456	BP:fucose metabolic process;BP:glycoside catabolic process;BP:carbohydrate metabolic process;CC:lysosome;MF:alpha-L-fucosidase activity;	K01206	FUCA	map00511	Other glycan degradation	COG3669	G:Carbohydrate transport and metabolism	XP_031095296.1	alpha-L-fucosidase 1-like [Ipomoea triloba]	sp|Q8GW72|FUCO1_ARATH;	Alpha-L-fucosidase 1 OS=Arabidopsis thaliana OX=3702 GN=FUC1 PE=1 SV=2;	PF01120.18;PF14871.7	Alpha_L_fucos;GHL6	Alpha-L-fucosidase;Hypothetical glycosyl hydrolase 6
g20544	0.323	-1.63038	0.00378088	0.2038	yes	down	GO:0005634;GO:0003700;GO:004356	CC:nucleus;MF:transcription factor activity, sequence-specific DNA binding;MF:sequence-specific DNA binding;	------	------	------	------	ENOG4111DRY	K:Transcription	XP_031093874.1	transcription factor TCP19 [Ipomoea triloba]	sp|Q9LT89|TCP19_ARATH;	Transcription factor TCP19 OS=Arabidopsis thaliana OX=3702 GN=TCP19 PE=1 SV=1;	PF03634.14	TCP	TCP family transcription factor
g20570	0.188	-2.41035	0.00977857	0.303968	yes	down	GO:0009966;GO:1901135;GO:0016021;GO:0016853;GO:0097367;GO:000486	BP:regulation of signal transduction;BP:carbohydrate derivative metabolic process;CC:integral component of membrane;MF:isomerase activity;MF:carbohydrate derivative binding;MF:protein phosphatase inhibitor activity;	------	------	------	------	COG0794	S:Function unknown	XP_031093678.1	uncharacterized protein LOC115998287 [Ipomoea triloba]	sp|Q9LBW5|PHI_MYCGS;	3-hexulose-6-phosphate isomerase OS=Mycobacterium gastri OX=1777 GN=rmpB PE=2 SV=1;	PF04979.15	IPP-2	Protein phosphatase inhibitor 2
g20609	0.185	-2.43298	0.00144806	0.129474	yes	down	GO:0030001;GO:0016021;GO:004687	BP:metal ion transport;CC:integral component of membrane;MF:metal ion binding;	------	------	------	------	COG2608	O:Posttranslational modification, protein turnover, chaperones	XP_031094154.1	heavy metal-associated isoprenylated plant protein 39-like [Ipomoea triloba]	sp|O03982|HIP39_ARATH;	Heavy metal-associated isoprenylated plant protein 39 OS=Arabidopsis thaliana OX=3702 GN=HIPP39 PE=2 SV=1;	------	------	------
g20622	2.302	1.20295	0.000914542	0.0994086	yes	up	GO:0006633;GO:0046686;GO:0010431;GO:0009570;GO:0005739;GO:0030955;GO:0016301;GO:0000287;GO:000474	BP:fatty acid biosynthetic process;BP:response to cadmium ion;BP:seed maturation;CC:chloroplast stroma;CC:mitochondrion;MF:potassium ion binding;MF:kinase activity;MF:magnesium ion binding;MF:pyruvate kinase activity;	K00873	PK, pyk	map00010;map00230;map00620	Glycolysis / Gluconeogenesis;Purine metabolism;Pyruvate metabolism	COG0469	K:Transcription	XP_031095554.1	plastidial pyruvate kinase 2 [Ipomoea triloba]	sp|Q9FLW9|PKP2_ARATH;	Plastidial pyruvate kinase 2 OS=Arabidopsis thaliana OX=3702 GN=PKP2 PE=1 SV=1;	PF00224.22;PF02887.17	PK;PK_C	Pyruvate kinase, barrel domain;Pyruvate kinase, alpha/beta domain
g20668	0.145	-2.78996	0.000320716	0.0576329	yes	down	------	------	------	------	------	------	ENOG4111CMH	S:Function unknown	XP_031095701.1	uncharacterized protein At4g00950 [Ipomoea triloba]	------	------	PF05097.13	DUF688	Protein of unknown function
g20683	4.044	2.01577	0.000557587	0.0767084	yes	up	GO:0016020;GO:0016021;GO:001509	CC:membrane;CC:integral component of membrane;MF:molybdate ion transmembrane transporter activity;	------	------	------	------	ENOG410XSP5	G:Carbohydrate transport and metabolism	XP_031095918.1	molybdate-anion transporter-like [Ipomoea triloba]	sp|Q28E13|MFSD5_XENTR;	Molybdate-anion transporter OS=Xenopus tropicalis OX=8364 GN=mfsd5 PE=2 SV=1;	PF05631.15	MFS_5	Sugar-tranasporters, 12 TM
g20701	3.47	1.79503	0.00169206	0.137995	yes	up	GO:0051555;GO:0009809;GO:0032259;GO:0030187;GO:0005737;GO:0005634;GO:0005886;GO:0009506;GO:0030755;GO:0030744;GO:0033799;GO:0047763;GO:0008171;GO:0017096;GO:004698	BP:flavonol biosynthetic process;BP:lignin biosynthetic process;BP:methylation;BP:melatonin biosynthetic process;CC:cytoplasm;CC:nucleus;CC:plasma membrane;CC:plasmodesma;MF:quercetin 3-O-methyltransferase activity;MF:luteolin O-methyltransferase activity;MF:myricetin 3'-O-methyltransferase activity;MF:caffeate O-methyltransferase activity;MF:O-methyltransferase activity;MF:acetylserotonin O-meth…	K13066	E2.1.1.68, COMT	map00940	Phenylpropanoid biosynthesis	ENOG410XS7T	S:Function unknown	XP_031096282.1	caffeic acid 3-O-methyltransferase [Ipomoea triloba]	sp|Q9FQY8|COMT1_CAPAN;	Caffeic acid 3-O-methyltransferase OS=Capsicum annuum OX=4072 GN=COMT PE=2 SV=2;	PF00891.19;PF08100.12	Methyltransf_2;Dimerisation	O-methyltransferase domain;Dimerisation domain
g20710	0.233	-2.10086	0.00239094	0.163622	yes	down	GO:0016021;GO:002285	CC:integral component of membrane;MF:transmembrane transporter activity;	------	------	------	------	ENOG410ZITE	S:Function unknown	XP_031096402.1	UNC93-like protein 1 [Ipomoea triloba]	sp|Q56WD3|UN931_ARATH;	UNC93-like protein 1 OS=Arabidopsis thaliana OX=3702 GN=At1g18000 PE=2 SV=2;	PF07690.17;PF05978.17	MFS_1;UNC-93	Major Facilitator Superfamily;Ion channel regulatory protein UNC-93
g20721	3.032	1.60008	0.00240147	0.163622	yes	up	GO:0006412;GO:0005840;GO:000373	BP:translation;CC:ribosome;MF:structural constituent of ribosome;	K02873	RP-L13e, RPL13	map03010	Ribosome	------	------	XP_031093592.1	60S ribosomal protein L13-1-like [Ipomoea triloba]	sp|P41127|RL131_ARATH;	60S ribosomal protein L13-1 OS=Arabidopsis thaliana OX=3702 GN=RPL13B PE=1 SV=1;	PF01294.19	Ribosomal_L13e	Ribosomal protein L13e
g20819	2.369	1.24448	0.00879087	0.292687	yes	up	GO:0006412;GO:0005840;GO:000373	BP:translation;CC:ribosome;MF:structural constituent of ribosome;	K02882	RP-L18Ae, RPL18A	map03010	Ribosome	COG2157	J:Translation, ribosomal structure and biogenesis	XP_031093931.1	60S ribosomal protein L18a-like [Ipomoea triloba]	sp|Q9ATF5|RL18A_CASSA;	60S ribosomal protein L18a OS=Castanea sativa OX=21020 GN=RPL18A PE=2 SV=1;	PF01775.18	Ribosomal_L18A	Ribosomal proteins 50S-L18Ae/60S-L20/60S-L18A
g20822	15.296	3.93506	0.00141753	0.128854	yes	up	GO:0032259;GO:0005737;GO:0016021;GO:0005802;GO:0005768;GO:000816	BP:methylation;CC:cytoplasm;CC:integral component of membrane;CC:trans-Golgi network;CC:endosome;MF:methyltransferase activity;	------	------	------	------	ENOG410Y2C5	S:Function unknown	XP_031094002.1	probable methyltransferase PMT26 [Ipomoea triloba]	sp|Q8L7V3|PMTQ_ARATH;	Probable methyltransferase PMT26 OS=Arabidopsis thaliana OX=3702 GN=At5g64030 PE=2 SV=1;	PF03141.17;PF08241.13;PF13489.7;PF13649.7	Methyltransf_29;Methyltransf_11;Methyltransf_23;Methyltransf_25	Putative S-adenosyl-L-methionine-dependent methyltransferase;Methyltransferase domain;Methyltransferase domain;Methyltransferase domain
g20947	2.51	1.32757	0.00678534	0.262376	yes	up	GO:0006457;GO:0051085;GO:0005739;GO:0005759;GO:0051087;GO:0051082;GO:0046872;GO:000552	BP:protein folding;BP:chaperone mediated protein folding requiring cofactor;CC:mitochondrion;CC:mitochondrial matrix;MF:chaperone binding;MF:unfolded protein binding;MF:metal ion binding;MF:ATP binding;	K04078	groES, HSPE1	------	------	COG0234	O:Posttranslational modification, protein turnover, chaperones	XP_031103871.1	10 kDa chaperonin, mitochondrial-like [Ipomoea triloba]	sp|P34893|CH10_ARATH;	10 kDa chaperonin, mitochondrial OS=Arabidopsis thaliana OX=3702 GN=CPN10 PE=1 SV=1;	PF00166.22	Cpn10	Chaperonin 10 Kd subunit
g210	2.432	1.28196	0.000870884	0.0967686	yes	up	GO:001678	MF:hydrolase activity, acting on ester bonds;	------	------	------	------	COG3240	E:Amino acid transport and metabolism	XP_031114635.1	GDSL esterase/lipase At5g55050 [Ipomoea triloba]	sp|Q9FIA1|GDL87_ARATH;	GDSL esterase/lipase At5g55050 OS=Arabidopsis thaliana OX=3702 GN=At5g55050 PE=2 SV=1;	PF00657.23	Lipase_GDSL	GDSL-like Lipase/Acylhydrolase
g21115	0.403	-1.31071	0.00127627	0.11968	yes	down	------	------	------	------	------	------	ENOG410YF3T	S:Function unknown	XP_031103476.1	uncharacterized protein LOC116007043 isoform X1 [Ipomoea triloba]	------	------	PF05641.13;PF03735.15	Agenet;ENT	Agenet domain;ENT domain
g21146	0.076	-3.7161	0.00161777	0.135692	yes	down	GO:0009686;GO:0009416;GO:0051213;GO:0016707;GO:0046872;GO:001649	BP:gibberellin biosynthetic process;BP:response to light stimulus;MF:dioxygenase activity;MF:gibberellin 3-beta-dioxygenase activity;MF:metal ion binding;MF:oxidoreductase activity;	K04124	E1.14.11.15	map00904	Diterpenoid biosynthesis	COG3491	S:Function unknown	XP_031103249.1	gibberellin 3-beta-dioxygenase 1-like [Ipomoea triloba]	sp|O24648|G3OX_PEA;	Gibberellin 3-beta-dioxygenase 1 OS=Pisum sativum OX=3888 GN=LE PE=1 SV=1;	PF14226.7	DIOX_N	non-haem dioxygenase in morphine synthesis N-terminal
g21175	0.109	-3.20355	3.80596e-05	0.017361	yes	down	GO:0009686;GO:0009416;GO:0051213;GO:0016707;GO:0046872;GO:001649	BP:gibberellin biosynthetic process;BP:response to light stimulus;MF:dioxygenase activity;MF:gibberellin 3-beta-dioxygenase activity;MF:metal ion binding;MF:oxidoreductase activity;	K04124	E1.14.11.15	map00904	Diterpenoid biosynthesis	COG3491	S:Function unknown	XP_031103249.1	gibberellin 3-beta-dioxygenase 1-like [Ipomoea triloba]	sp|Q39103|G3OX1_ARATH;	Gibberellin 3-beta-dioxygenase 1 OS=Arabidopsis thaliana OX=3702 GN=GA3OX1 PE=1 SV=2;	PF03171.21	2OG-FeII_Oxy	2OG-F
g21287	2.146	1.10154	0.00448341	0.217802	yes	up	GO:0006396;GO:0005634;GO:1990904;GO:000372	BP:RNA processing;CC:nucleus;CC:ribonucleoprotein complex;MF:RNA binding;	K11090	LA, SSB	------	------	COG5193	S:Function unknown	XP_031104073.1	la protein 1 [Ipomoea triloba]	sp|Q93ZV7|LA1_ARATH;	La protein 1 OS=Arabidopsis thaliana OX=3702 GN=LA1 PE=1 SV=1;	PF08777.12;PF05383.18;PF00076.23	RRM_3;La;RRM_1	RNA binding motif;La domain;RNA recognition motif.
g21304	2.674	1.41902	0.00506404	0.232574	yes	up	GO:0009116;GO:000382	BP:nucleoside metabolic process;MF:catalytic activity;	------	------	------	------	COG0775	F:Nucleotide transport and metabolism	XP_031104298.1	bark storage protein A-like [Ipomoea triloba]	sp|Q07469|BSPA_POPDE;	Bark storage protein A OS=Populus deltoides OX=3696 GN=BSPA PE=2 SV=1;	PF01048.21	PNP_UDP_1	Phosphorylase superfamily
g21475	0.105	-3.24518	2.2993e-07	0.00054698	yes	down	GO:0006624;GO:0051603;GO:0005773;GO:0008233;GO:000419	BP:vacuolar protein processing;BP:proteolysis involved in cellular protein catabolic process;CC:vacuole;MF:peptidase activity;MF:cysteine-type endopeptidase activity;	K01369	LGMN	------	------	COG5206	S:Function unknown	AAF69014.1	cysteine protease [Ipomoea batatas]	sp|Q39119|VPEG_ARATH;	Vacuolar-processing enzyme gamma-isozyme OS=Arabidopsis thaliana OX=3702 GN=At4g32940 PE=1 SV=2;	PF01650.19;PF00656.23	Peptidase_C13;Peptidase_C14	Peptidase C13 family;Caspase domain
g21530	2.028	1.01993	0.00790372	0.277693	yes	up	GO:0002183;GO:0010494;GO:0004386;GO:0003724;GO:0003723;GO:0003676;GO:0005524;GO:000374	BP:cytoplasmic translational initiation;CC:cytoplasmic stress granule;MF:helicase activity;MF:RNA helicase activity;MF:RNA binding;MF:nucleic acid binding;MF:ATP binding;MF:translation initiation factor activity;	K03257	EIF4A	map03013	RNA transport	COG0513	L:Replication, recombination and repair	XP_031102947.1	eukaryotic initiation factor 4A-11 [Ipomoea triloba]	sp|Q40465|IF411_TOBAC;	Eukaryotic initiation factor 4A-11 OS=Nicotiana tabacum OX=4097 PE=2 SV=1;	PF00270.30;PF00271.32;PF04851.16	DEAD;Helicase_C;ResIII	DEAD/DEAH box helicase;Helicase conserved C-terminal domain;Type III restriction enzyme, res subunit
g22368	0.119	-3.06672	0.00222094	0.159819	yes	down	------	------	------	------	------	------	------	------	------	------	------	------	------	------	------
g22481	3.253	1.70156	0.00288488	0.180412	yes	up	GO:0030001;GO:004687	BP:metal ion transport;MF:metal ion binding;	------	------	------	------	ENOG410ZUCS;ENOG410Z7V6	S:Function unknown;	XP_031102173.1	pollen-specific leucine-rich repeat extensin-like protein 1 [Ipomoea triloba]	------	------	------	------	------
g22648	5.35	2.4195	0.00492837	0.228157	yes	up	GO:0005975;GO:0046658;GO:0016021;GO:0042973;GO:000455	BP:carbohydrate metabolic process;CC:anchored component of plasma membrane;CC:integral component of membrane;MF:glucan endo-1,3-beta-D-glucosidase activity;MF:hydrolase activity, hydrolyzing O-glycosyl compounds;	------	------	------	------	ENOG410Y907	S:Function unknown	XP_031103262.1	glucan endo-1,3-beta-glucosidase 6 [Ipomoea triloba]	sp|Q93Z08|E136_ARATH;	Glucan endo-1,3-beta-glucosidase 6 OS=Arabidopsis thaliana OX=3702 GN=At5g58090 PE=2 SV=2;	PF00332.19;PF07983.14	Glyco_hydro_17;X8	Glycosyl hydrolases family 17;X8 domain
g22790	3.096	1.63021	0.00954867	0.299864	yes	up	GO:0042254;GO:0009658;GO:0000373;GO:0009651;GO:0005737;GO:0009941;GO:0009570;GO:0005634;GO:0004386;GO:0003724;GO:0008270;GO:0003729;GO:0005524;GO:000372	BP:ribosome biogenesis;BP:chloroplast organization;BP:Group II intron splicing;BP:response to salt stress;CC:cytoplasm;CC:chloroplast envelope;CC:chloroplast stroma;CC:nucleus;MF:helicase activity;MF:RNA helicase activity;MF:zinc ion binding;MF:mRNA binding;MF:ATP binding;MF:RNA binding;	K16911	DDX21	------	------	COG0513	S:Function unknown	XP_031102875.1	DEAD-box ATP-dependent RNA helicase 3, chloroplastic [Ipomoea triloba]	sp|Q8L7S8|RH3_ARATH;	DEAD-box ATP-dependent RNA helicase 3, chloroplastic OS=Arabidopsis thaliana OX=3702 GN=RH3 PE=1 SV=2;	PF00271.32;PF00270.30;PF08152.13;PF00098.24;PF04851.16	Helicase_C;DEAD;GUCT;zf-CCHC;ResIII	Helicase conserved C-terminal domain;DEAD/DEAH box helicase;GUCT;Zinc knuckle;Type III restriction enzyme, res subunit
g23055	2.906	1.53881	0.00949129	0.299465	yes	up	GO:0042254;GO:0009658;GO:0000373;GO:0009651;GO:0005737;GO:0009941;GO:0009570;GO:0005634;GO:0004386;GO:0003724;GO:0008270;GO:0003729;GO:0005524;GO:000372	BP:ribosome biogenesis;BP:chloroplast organization;BP:Group II intron splicing;BP:response to salt stress;CC:cytoplasm;CC:chloroplast envelope;CC:chloroplast stroma;CC:nucleus;MF:helicase activity;MF:RNA helicase activity;MF:zinc ion binding;MF:mRNA binding;MF:ATP binding;MF:RNA binding;	K16911	DDX21	------	------	COG0513	L:Replication, recombination and repair	XP_031102875.1	DEAD-box ATP-dependent RNA helicase 3, chloroplastic [Ipomoea triloba]	sp|Q8L7S8|RH3_ARATH;	DEAD-box ATP-dependent RNA helicase 3, chloroplastic OS=Arabidopsis thaliana OX=3702 GN=RH3 PE=1 SV=2;	PF00270.30;PF00271.32;PF08152.13;PF04851.16;PF00098.24;PF13604.7;PF14617.7	DEAD;Helicase_C;GUCT;ResIII;zf-CCHC;AAA_30;CMS1	DEAD/DEAH box helicase;Helicase conserved C-terminal domain;GUCT;Type III restriction enzyme, res subunit;Zinc knuckle;AAA domain;U3-containing 90S pre-ribosomal complex subunit
g23242	2.58	1.36717	0.00622337	0.252072	yes	up	------	------	------	------	------	------	ENOG4112229	J:Translation, ribosomal structure and biogenesis	XP_031091124.1	uncharacterized protein LOC115996122 [Ipomoea triloba]	sp|O22860|RL38_ARATH;	60S ribosomal protein L38 OS=Arabidopsis thaliana OX=3702 GN=RPL38A PE=3 SV=1;	PF01781.19;PF13456.7	Ribosomal_L38e;RVT_3	Ribosomal L38e protein family;Reverse transcriptase-like
g23343	33.415	5.06243	0.00626679	1	yes	up	GO:0030418;GO:003041	BP:nicotianamine biosynthetic process;MF:nicotianamine synthase activity;	K05953	E2.5.1.43	------	------	ENOG4111NF0	E:Amino acid transport and metabolism	XP_031104195.1	nicotianamine synthase-like [Ipomoea triloba]	sp|Q9XGI7|NAS_SOLLC;	Nicotianamine synthase OS=Solanum lycopersicum OX=4081 GN=CHLN PE=2 SV=1;	PF03059.17	NAS	Nicotianamine synthase protein
g23414	2.499	1.32107	0.00365099	0.200939	yes	up	GO:0006412;GO:0022625;GO:0005840;GO:0003735;GO:000372	BP:translation;CC:cytosolic large ribosomal subunit;CC:ribosome;MF:structural constituent of ribosome;MF:RNA binding;	K02883	RP-L18e, RPL18	map03010	Ribosome	COG1727	J:Translation, ribosomal structure and biogenesis	XP_031101783.1	uncharacterized protein LOC116005680 [Ipomoea triloba]	sp|P42791|RL182_ARATH;	60S ribosomal protein L18-2 OS=Arabidopsis thaliana OX=3702 GN=RPL18B PE=1 SV=2;	PF17135.5;PF00828.20	Ribosomal_L18;Ribosomal_L27A	Ribosomal protein 60S L18 and 50S L18e;Ribosomal proteins 50S-L15, 50S-L18e, 60S-L27A
g23517	3.868	1.95153	0.00505031	0.23234	yes	up	GO:0031408;GO:0005737;GO:0046872;GO:001670	BP:oxylipin biosynthetic process;CC:cytoplasm;MF:metal ion binding;MF:oxidoreductase activity, acting on single donors with incorporation of molecular oxygen, incorporation of two atoms of oxygen;	K15718	LOX1_5	map00591	Linoleic acid metabolism	ENOG410YN4N	S:Function unknown	XP_031103306.1	probable linoleate 9S-lipoxygenase 5 isoform X2 [Ipomoea triloba]	sp|Q43191|LOX15_SOLTU;	Probable linoleate 9S-lipoxygenase 5 OS=Solanum tuberosum OX=4113 GN=LOX1.5 PE=2 SV=1;	PF00305.20;PF01477.24	Lipoxygenase;PLAT	Lipoxygenase;PLAT/LH2 domain
g23644	7.403	2.8881	0.00938559	0.299465	yes	up	------	------	------	------	------	------	------	------	------	------	------	------	------	------	------
g2374	0.47	-1.08865	0.00560263	0.243257	yes	down	GO:0009694;GO:0009696;GO:0016787;GO:0080032;GO:0080031;GO:008003	BP:jasmonic acid metabolic process;BP:salicylic acid metabolic process;MF:hydrolase activity;MF:methyl jasmonate esterase activity;MF:methyl salicylate esterase activity;MF:methyl indole-3-acetate esterase activity;	------	------	------	------	ENOG4111IVV	S:Function unknown	XP_031104486.1	putative inactive methylesterase 20 [Ipomoea triloba]	sp|O80476|MES2_ARATH;	Methylesterase 2 OS=Arabidopsis thaliana OX=3702 GN=MES2 PE=1 SV=1;	PF00561.21;PF12697.8;PF12146.9	Abhydrolase_1;Abhydrolase_6;Hydrolase_4	alpha/beta hydrolase fold;Alpha/beta hydrolase family;Serine aminopeptidase, S33
g23857	0.021	-5.56659	0.00302748	1	yes	down	------	------	------	------	------	------	COG4886	S:Function unknown	XP_031101754.1	uncharacterized protein LOC116005648 [Ipomoea triloba]	------	------	PF18052.2	Rx_N	Rx N-terminal domain
g23859	0.177	-2.49962	0.00106008	0.107982	yes	down	------	------	------	------	------	------	COG4886	S:Function unknown	XP_031103701.1	uncharacterized protein LOC116007226 isoform X1 [Ipomoea triloba]	sp|Q6L3Z7|R1B14_SOLDE;	Putative late blight resistance protein homolog R1B-14 OS=Solanum demissum OX=50514 GN=R1B-14 PE=3 SV=1;	PF00931.23	NB-ARC	NB-ARC domain
g23864	0.204	-2.29623	0.0038183	0.204236	yes	down	------	------	------	------	------	------	COG4886	S:Function unknown	XP_031103711.1	putative late blight resistance protein homolog R1B-16 [Ipomoea triloba]	sp|Q6L3Z4|R1B12_SOLDE;	Putative late blight resistance protein homolog R1B-12 OS=Solanum demissum OX=50514 GN=R1B-12 PE=3 SV=2;	------	------	------
g23867	0.035	-4.84001	0.000309134	0.0573774	yes	down	------	------	------	------	------	------	COG4886	S:Function unknown	XP_031101754.1	uncharacterized protein LOC116005648 [Ipomoea triloba]	sp|Q6L3Z4|R1B12_SOLDE;	Putative late blight resistance protein homolog R1B-12 OS=Solanum demissum OX=50514 GN=R1B-12 PE=3 SV=2;	------	------	------
g23893	0.064	-3.97556	0.000213068	0.0459123	yes	down	------	------	------	------	------	------	COG4886	S:Function unknown	XP_031103714.1	putative late blight resistance protein homolog R1A-3 [Ipomoea triloba]	sp|Q60CZ8|R1A10_SOLDE;	Putative late blight resistance protein homolog R1A-10 OS=Solanum demissum OX=50514 GN=R1A-10 PE=3 SV=1;	------	------	------
g23898	0.175	-2.51729	0.000180694	0.0423756	yes	down	------	------	------	------	------	------	COG4886	S:Function unknown	XP_019186671.1	PREDICTED: putative late blight resistance protein homolog R1B-12 [Ipomoea nil]	sp|Q6L400|R1B16_SOLDE;	Putative late blight resistance protein homolog R1B-16 OS=Solanum demissum OX=50514 GN=R1B-16 PE=3 SV=1;	PF00931.23;PF05729.13;PF13401.7;PF13191.7	NB-ARC;NACHT;AAA_22;AAA_16	NB-ARC domain;NACHT domain;AAA domain;AAA ATPase domain
g24061	3.368	1.75176	0.00307927	0.190074	yes	up	GO:0006820;GO:0055085;GO:0016021;GO:0005886;GO:000838	BP:anion transport;BP:transmembrane transport;CC:integral component of membrane;CC:plasma membrane;MF:mechanically-gated ion channel activity;	K22048	MSL4S	------	------	COG0668	M:Cell wall/membrane/envelope biogenesis	XP_031103012.1	mechanosensitive ion channel protein 6-like [Ipomoea triloba]	sp|F4IME2|MSL8_ARATH;	Mechanosensitive ion channel protein 8 OS=Arabidopsis thaliana OX=3702 GN=MSL8 PE=2 SV=2;	PF00924.19	MS_channel	Mechanosensitive ion channel
g24083	4.55	2.18601	0.00579157	0.245998	yes	up	GO:0031119;GO:0001522;GO:0003723;GO:000998	BP:tRNA pseudouridine synthesis;BP:pseudouridine synthesis;MF:RNA binding;MF:pseudouridine synthase activity;	K07583	PUS10	------	------	COG1258	J:Translation, ribosomal structure and biogenesis	XP_031102376.1	putative tRNA pseudouridine synthase Pus10 [Ipomoea triloba]	------	------	------	------	------
g24110	4.983	2.31701	0.000102811	0.032174	yes	up	------	------	K23136	CYP82C4	------	------	COG2124	Q:Secondary metabolites biosynthesis, transport and catabolism	XP_031104172.1	xanthotoxin 5-hydroxylase CYP82C4-like isoform X2 [Ipomoea triloba]	sp|Q9SZ46|C82C4_ARATH;	Xanthotoxin 5-hydroxylase CYP82C4 OS=Arabidopsis thaliana OX=3702 GN=CYP82C4 PE=1 SV=1;	PF00067.23	p450	Cytochrome P450
g24111	8.877	3.15002	1.22384e-05	0.00860039	yes	up	------	------	K23136	CYP82C4	------	------	COG2124	Q:Secondary metabolites biosynthesis, transport and catabolism	XP_031103011.1	xanthotoxin 5-hydroxylase CYP82C4-like [Ipomoea triloba]	sp|Q9SZ46|C82C4_ARATH;	Xanthotoxin 5-hydroxylase CYP82C4 OS=Arabidopsis thaliana OX=3702 GN=CYP82C4 PE=1 SV=1;	PF00067.23	p450	Cytochrome P450
g24202	0.017	-5.91158	0.00641224	1	yes	down	------	------	------	------	------	------	ENOG410YP87;ENOG410YS77	S:Function unknown;	XP_019186635.1	PREDICTED: auxin-responsive protein SAUR68-like [Ipomoea nil]	sp|F4I1I4|SAU67_ARATH;	Auxin-responsive protein SAUR67 OS=Arabidopsis thaliana OX=3702 GN=SAUR67 PE=2 SV=1;	PF02519.15	Auxin_inducible	Auxin responsive protein
g24226	2.252	1.17129	0.00705133	0.266718	yes	up	GO:0002188;GO:0001732;GO:0043614;GO:0005852;GO:0016282;GO:0071541;GO:0071540;GO:0005886;GO:0033290;GO:0005829;GO:0003743;GO:000372	BP:translation reinitiation;BP:formation of cytoplasmic translation initiation complex;CC:multi-eIF complex;CC:eukaryotic translation initiation factor 3 complex;CC:eukaryotic 43S preinitiation complex;CC:eukaryotic translation initiation factor 3 complex, eIF3m;CC:eukaryotic translation initiation factor 3 complex, eIF3e;CC:plasma membrane;CC:eukaryotic 48S preinitiation complex;CC:cytosol;MF:tr…	K03254	EIF3A	map03013	RNA transport	ENOG410XQ37	J:Translation, ribosomal structure and biogenesis	XP_031102786.1	eukaryotic translation initiation factor 3 subunit A-like [Ipomoea triloba]	sp|Q40554|EIF3A_TOBAC;	Eukaryotic translation initiation factor 3 subunit A OS=Nicotiana tabacum OX=4097 GN=TIF3A1 PE=2 SV=1;	PF01399.28	PCI	PCI domain
g24259	3.851	1.94521	0.0057177	0.245033	yes	up	GO:0002188;GO:0001732;GO:0043614;GO:0005852;GO:0005829;GO:0016282;GO:0071541;GO:0071540;GO:0005886;GO:0033290;GO:0003743;GO:0003697;GO:000372	BP:translation reinitiation;BP:formation of cytoplasmic translation initiation complex;CC:multi-eIF complex;CC:eukaryotic translation initiation factor 3 complex;CC:cytosol;CC:eukaryotic 43S preinitiation complex;CC:eukaryotic translation initiation factor 3 complex, eIF3m;CC:eukaryotic translation initiation factor 3 complex, eIF3e;CC:plasma membrane;CC:eukaryotic 48S preinitiation complex;MF:tr…	K03254	EIF3A	map03013	RNA transport	ENOG410XQ37	J:Translation, ribosomal structure and biogenesis	XP_031102786.1	eukaryotic translation initiation factor 3 subunit A-like [Ipomoea triloba]	sp|Q9LD55|EIF3A_ARATH;	Eukaryotic translation initiation factor 3 subunit A OS=Arabidopsis thaliana OX=3702 GN=TIF3A1 PE=1 SV=1;	PF01399.28	PCI	PCI domain
g24274	5.075	2.34353	0.00395927	0.206104	yes	up	GO:000368	MF:chromatin binding;	------	------	------	------	ENOG410YI9Q	S:Function unknown	XP_031104261.1	uncharacterized protein LOC116007665 isoform X1 [Ipomoea triloba]	------	------	PF16719.6	SAWADEE	SAWADEE domain
g24308	0.157	-2.6712	0.00436873	0.214554	yes	down	GO:001675	MF:transferase activity, transferring hexosyl groups;	K12930	BZ1	map00942	Anthocyanin biosynthesis	COG1819	S:Function unknown	ADP00268.1	UDP glucose flavonoid 3-glucosyltransferase, partial [Ipomoea nil]	sp|Q43641|UFOG_SOLME;	Anthocyanidin 3-O-glucosyltransferase OS=Solanum melongena OX=4111 GN=GT PE=2 SV=1;	------	------	------
g24339	2.887	1.52947	0.00619954	0.252072	yes	up	GO:0042254;GO:0000398;GO:0000470;GO:0030490;GO:0046540;GO:0032040;GO:0031428;GO:0005730;GO:0071011;GO:0016021;GO:1990904;GO:0008270;GO:000372	BP:ribosome biogenesis;BP:mRNA splicing, via spliceosome;BP:maturation of LSU-rRNA;BP:maturation of SSU-rRNA;CC:U4/U6 x U5 tri-snRNP complex;CC:small-subunit processome;CC:box C/D snoRNP complex;CC:nucleolus;CC:precatalytic spliceosome;CC:integral component of membrane;CC:ribonucleoprotein complex;MF:zinc ion binding;MF:RNA binding;	K12845	SNU13, NHP2L	map03008;map03040	Ribosome biogenesis in eukaryotes;Spliceosome	COG1358	J:Translation, ribosomal structure and biogenesis	VDD49223.1	unnamed protein product [Brassica oleracea]	sp|Q5XH16|NH2L1_XENLA;	NHP2-like protein 1 OS=Xenopus laevis OX=8355 GN=snu13 PE=2 SV=1;	PF01248.27	Ribosomal_L7Ae	Ribosomal protein L7Ae/L30e/S12e/Gadd45 family
g24358	10.69	3.41823	0.00161286	0.135692	yes	up	------	------	K00799	GST, gst	map00480	Glutathione metabolism	ENOG410XSIX	O:Posttranslational modification, protein turnover, chaperones	XP_031101707.1	probable glutathione S-transferase [Ipomoea triloba]	sp|Q03662|GSTX1_TOBAC;	Probable glutathione S-transferase OS=Nicotiana tabacum OX=4097 PE=2 SV=1;	PF02798.21;PF13417.7;PF00043.26;PF13409.7;PF17172.5	GST_N;GST_N_3;GST_C;GST_N_2;GST_N_4	Glutathione S-transferase, N-terminal domain;Glutathione S-transferase, N-terminal domain;Glutathione S-transferase, C-terminal domain;Glutathione S-transferase, N-terminal domain;Glutathione S-transferase N-terminal domain
g24433	0.175	-2.51424	0.0062285	0.252072	yes	down	GO:000950	CC:chloroplast;	------	------	------	------	ENOG4111PM4	S:Function unknown	XP_019187017.1	PREDICTED: rhodanese-like domain-containing protein 10 [Ipomoea nil]	sp|Q9SR92|STR10_ARATH;	Rhodanese-like domain-containing protein 10 OS=Arabidopsis thaliana OX=3702 GN=STR10 PE=2 SV=1;	PF00581.21	Rhodanese	Rhodanese-like domain
g24456	0.178	-2.48717	0.000723409	0.0862689	yes	down	GO:0006468;GO:0007166;GO:0016021;GO:0005886;GO:0004672;GO:0030247;GO:0004674;GO:0005509;GO:000552	BP:protein phosphorylation;BP:cell surface receptor signaling pathway;CC:integral component of membrane;CC:plasma membrane;MF:protein kinase activity;MF:polysaccharide binding;MF:protein serine/threonine kinase activity;MF:calcium ion binding;MF:ATP binding;	------	------	------	------	COG0515	T:Signal transduction mechanisms	XP_031102609.1	wall-associated receptor kinase 5-like [Ipomoea triloba]	sp|Q39191|WAK1_ARATH;	Wall-associated receptor kinase 1 OS=Arabidopsis thaliana OX=3702 GN=WAK1 PE=1 SV=2;	PF07714.18;PF00069.26;PF07645.16;PF00008.28;PF13947.7;PF12662.8;PF14670.7	PK_Tyr_Ser-Thr;Pkinase;EGF_CA;EGF;GUB_WAK_bind;cEGF;FXa_inhibition	Protein tyrosine and serine/threonine kinase;Protein kinase domain;Calcium-binding EGF domain;EGF-like domain;Wall-associated receptor kinase galacturonan-binding;Complement Clr-like EGF-like;Coagulation Factor Xa inhibitory site
g24561	0.117	-3.10129	0.00231734	0.161711	yes	down	GO:0006979;GO:0042744;GO:0005576;GO:0020037;GO:0046872;GO:000460	BP:response to oxidative stress;BP:hydrogen peroxide catabolic process;CC:extracellular region;MF:heme binding;MF:metal ion binding;MF:peroxidase activity;	K00430	E1.11.1.7	map00940	Phenylpropanoid biosynthesis	ENOG410YAKJ	G:Carbohydrate transport and metabolism	XP_031103075.1	cationic peroxidase 1-like isoform X1 [Ipomoea triloba]	sp|P22195|PER1_ARAHY;	Cationic peroxidase 1 OS=Arachis hypogaea OX=3818 GN=PNC1 PE=1 SV=2;	PF00141.24	peroxidase	Peroxidase
g24569	0.319	-1.6505	0.000107828	0.0326291	yes	down	GO:0007165;GO:0004674;GO:000552	BP:signal transduction;MF:protein serine/threonine kinase activity;MF:ATP binding;	K07198	PRKAA, AMPK	------	------	COG0515	T:Signal transduction mechanisms	XP_031102745.1	CBL-interacting protein kinase 18-like [Ipomoea triloba]	sp|Q5W736|CIPKI_ORYSJ;	CBL-interacting protein kinase 18 OS=Oryza sativa subsp. japonica OX=39947 GN=CIPK18 PE=2 SV=1;	PF00069.26;PF07714.18;PF03822.15;PF14531.7	Pkinase;PK_Tyr_Ser-Thr;NAF;Kinase-like	Protein kinase domain;Protein tyrosine and serine/threonine kinase;NAF domain;Kinase-like
g24574	3.959	1.98502	0.00990918	0.305458	yes	up	GO:0048573;GO:0006468;GO:0035556;GO:0005737;GO:0004674;GO:0004672;GO:0043424;GO:000552	BP:photoperiodism, flowering;BP:protein phosphorylation;BP:intracellular signal transduction;CC:cytoplasm;MF:protein serine/threonine kinase activity;MF:protein kinase activity;MF:protein histidine kinase binding;MF:ATP binding;	K08867	WNK, PRKWNK	------	------	ENOG410XQWZ	S:Function unknown	XP_031103803.1	probable serine/threonine-protein kinase WNK5 [Ipomoea triloba]	sp|Q9SCU5|WNK5_ARATH;	Probable serine/threonine-protein kinase WNK5 OS=Arabidopsis thaliana OX=3702 GN=WNK5 PE=1 SV=2;	PF00069.26;PF07714.18	Pkinase;PK_Tyr_Ser-Thr	Protein kinase domain;Protein tyrosine and serine/threonine kinase
g24631	2.703	1.43431	0.00939709	0.299465	yes	up	GO:0009086;GO:0032259;GO:0003871;GO:000827	BP:methionine biosynthetic process;BP:methylation;MF:5-methyltetrahydropteroyltriglutamate-homocysteine S-methyltransferase activity;MF:zinc ion binding;	K00549	metE	map00450;map00270	Selenocompound metabolism;Cysteine and methionine metabolism	COG0620	E:Amino acid transport and metabolism	XP_031102905.1	5-methyltetrahydropteroyltriglutamate--homocysteine methyltransferase-like [Ipomoea triloba]	sp|Q42699|METE_CATRO;	5-methyltetrahydropteroyltriglutamate--homocysteine methyltransferase OS=Catharanthus roseus OX=4058 GN=METE PE=2 SV=1;	PF01717.19;PF08267.13	Meth_synt_2;Meth_synt_1	Cobalamin-independent synthase, Catalytic domain;Cobalamin-independent synthase, N-terminal domain
g24697	3.555	1.82992	0.00585482	0.246976	yes	up	GO:0000082;GO:0008356;GO:1903866;GO:0009553;GO:0010377;GO:0007129;GO:0022619;GO:2000036;GO:0006349;GO:0001558;GO:0032875;GO:0051726;GO:0010090;GO:0009567;GO:0051783;GO:0048366;GO:0006357;GO:0006351;GO:0001708;GO:2000653;GO:0005634;GO:0005829;GO:000367	BP:G1/S transition of mitotic cell cycle;BP:asymmetric cell division;BP:palisade mesophyll development;BP:embryo sac development;BP:guard cell fate commitment;BP:synapsis;BP:generative cell differentiation;BP:regulation of stem cell population maintenance;BP:regulation of gene expression by genetic imprinting;BP:regulation of cell growth;BP:regulation of DNA endoreduplication;BP:regulation of cel…	K04681	RBL1	------	------	ENOG410XQF7	K:Transcription	XP_031102091.1	retinoblastoma-related protein-like [Ipomoea triloba]	sp|Q4JF75|RBR_SCUBA;	Retinoblastoma-related protein OS=Scutellaria baicalensis OX=65409 GN=RB PE=2 SV=1;	PF01858.18;PF01857.21	RB_A;RB_B	Retinoblastoma-associated protein A domain;Retinoblastoma-associated protein B domain
g24741	0.317	-1.6562	0.00181561	0.144996	yes	down	GO:005109	BP:positive regulation of sequence-specific DNA binding transcription factor activity;	------	------	------	------	ENOG410ZFI0	K:Transcription	XP_031103927.1	uncharacterized protein LOC116007408 [Ipomoea triloba]	sp|O80669|SIB2_ARATH;	Sigma factor binding protein 2, chloroplastic OS=Arabidopsis thaliana OX=3702 GN=SIB2 PE=1 SV=1;	PF05678.15	VQ	VQ motif
g24820	2.316	1.21186	0.00200619	0.153825	yes	up	GO:0016973;GO:0006606;GO:0015031;GO:0051028;GO:0005643;GO:0016020;GO:001705	BP:pol;BP:protein import into nucleus;BP:protein transport;BP:mRNA transport;CC:nuclear pore;CC:membrane;MF:structural constituent of nuclear pore;	K14309	NUP93, NIC96	map03013	RNA transport	ENOG410XPN3	U:Intracellular trafficking, secretion, and vesicular transport	XP_031103019.1	nuclear pore complex protein NUP93A [Ipomoea triloba]	sp|O22224|NP93A_ARATH;	Nuclear pore complex protein NUP93A OS=Arabidopsis thaliana OX=3702 GN=NUP93A PE=1 SV=2;	PF04097.15	Nic96	Nup93/Nic96
g24856	0.331	-1.59523	0.00620858	0.252072	yes	down	GO:0046872;GO:000422	MF:metal ion binding;MF:metalloendopeptidase activity;	K01408	IDE, ide	------	------	COG1025	O:Posttranslational modification, protein turnover, chaperones	XP_031103029.1	insulin-degrading enzyme-like 1, peroxisomal isoform X1 [Ipomoea triloba]	sp|O22941|IDE1_ARATH;	Insulin-degrading enzyme-like 1, peroxisomal OS=Arabidopsis thaliana OX=3702 GN=PXM16 PE=2 SV=1;	PF16187.6;PF00675.21;PF05193.22	Peptidase_M16_M;Peptidase_M16;Peptidase_M16_C	Middle or third domain of peptidase_M16;Insulinase;Peptidase M16 inactive domain
g24872	27.071	4.75866	0.0002737	0.0524403	yes	up	GO:0006355;GO:0016602;GO:0016021;GO:0005634;GO:0003700;GO:0003677;GO:000097	BP:regulation of transcription, DNA-templated;CC:CCAAT-binding factor complex;CC:integral component of membrane;CC:nucleus;MF:transcription factor activity, sequence-specific DNA binding;MF:DNA binding;MF:RNA polymerase II core promoter proximal region sequence-specific DNA binding;	K08064	NFYA	------	------	COG5224	F:Nucleotide transport and metabolism	XP_031104187.1	nuclear transcription factor Y subunit A-1-like [Ipomoea triloba]	sp|Q9LXV5|NFYA1_ARATH;	Nuclear transcription factor Y subunit A-1 OS=Arabidopsis thaliana OX=3702 GN=NFYA1 PE=2 SV=1;	PF02045.16	CBFB_NFYA	CCAAT-binding transcription factor
g24984	0.142	-2.81389	2.55179e-05	0.0137353	yes	down	GO:0016021;GO:0004724;GO:0046872;GO:0004722;GO:000905	CC:integral component of membrane;MF:magnesium-dependent protein serine/threonine phosphatase activity;MF:metal ion binding;MF:protein serine/threonine phosphatase activity;MF:electron carrier activity;	K01102	PDP	------	------	COG0631	Z:Cytoskeleton	XP_031103217.1	probable protein phosphatase 2C 43 isoform X1 [Ipomoea triloba]	sp|Q7XUC5|P2C43_ORYSJ;	Probable protein phosphatase 2C 43 OS=Oryza sativa subsp. japonica OX=39947 GN=Os04g0584300 PE=3 SV=2;	PF00481.22	PP2C	Protein phosphatase 2C
g25014	3.71	1.89133	0.000216656	0.0459123	yes	up	GO:0006397;GO:0032040;GO:0005730;GO:0005634;GO:0003723;GO:000367	BP:mRNA processing;CC:small-subunit processome;CC:nucleolus;CC:nucleus;MF:RNA binding;MF:nucleic acid binding;	K14792	RRP5, PDCD11	------	------	COG0539	J:Translation, ribosomal structure and biogenesis	XP_031102663.1	rRNA biogenesis protein RRP5 [Ipomoea triloba]	sp|F4J8K6|RRP5_ARATH;	rRNA biogenesis protein RRP5 OS=Arabidopsis thaliana OX=3702 GN=RRP5 PE=2 SV=2;	PF00575.24;PF05843.15;PF08424.11	S1;Suf;NRDE-2	S1 RNA binding domain;Suppressor of forked protein;NRDE-2, necessary for RNA interference
g25040	0.177	-2.50135	0.000777001	0.0905593	yes	down	------	------	------	------	------	------	ENOG410Z5JU	S:Function unknown	XP_031103757.1	uncharacterized protein LOC116007265 [Ipomoea triloba]	------	------	------	------	------
g25071	0.415	-1.26924	0.00276357	0.176243	yes	down	GO:0015031;GO:0006887;GO:000014	BP:protein transport;BP:exocytosis;CC:exocyst;	K07195	EXOC7, EXO70	------	------	ENOG410YIGI	S:Function unknown	XP_031104115.1	exocyst complex component EXO70A1-like [Ipomoea triloba]	sp|Q9LZD3|E70A1_ARATH;	Exocyst complex component EXO70A1 OS=Arabidopsis thaliana OX=3702 GN=EXO70A1 PE=1 SV=1;	PF03081.16	Exo70	Exo70 exocyst complex subunit
g25073	0.246	-2.02116	0.00747141	0.272274	yes	down	GO:001602	CC:integral component of membrane;	------	------	------	------	ENOG4111DT9	S:Function unknown	XP_031103635.1	uncharacterized protein LOC116007168 [Ipomoea triloba]	------	------	------	------	------
g25082	0.178	-2.49308	0.00292444	0.181768	yes	down	GO:004589	BP:negative regulation of transcription, DNA-templated;	------	------	------	------	ENOG410YHQG	S:Function unknown	XP_031103653.1	transcription repressor OFP15-like [Ipomoea triloba]	sp|Q9FMC8|OPF13_ARATH;	Transcription repressor OFP13 OS=Arabidopsis thaliana OX=3702 GN=OFP13 PE=1 SV=1;	PF04844.14	Ovate	Transcriptional repressor, ovate
g25101	2.365	1.24155	0.00425859	0.213827	yes	up	GO:0000028;GO:0000462;GO:0006412;GO:0016021;GO:0005840;GO:0070181;GO:0050660;GO:0016614;GO:0008963;GO:0003735;GO:004802	BP:ribosomal small subunit assembly;BP:maturation of SSU-rRNA from tricistronic rRNA transcrip;BP:translation;CC:integral component of membrane;CC:ribosome;MF:small ribosomal subunit rRNA binding;MF:flavin adenine dinucleotide binding;MF:oxidoreductase activity, acting on CH-OH group of donors;MF:phospho-N-acetylmuramoyl-pentapeptide-transferase activity;MF:structural constituent of ribosome;MF:m…	K02955	RP-S14e, RPS14	map03010	Ribosome	COG0100	J:Translation, ribosomal structure and biogenesis	XP_019187231.1	PREDICTED: 40S ribosomal protein S14 [Ipomoea nil]	sp|P19950|RS141_MAIZE;	40S ribosomal protein S14 OS=Zea mays OX=4577 PE=3 SV=1;	PF00411.20	Ribosomal_S11	Ribosomal protein S11
g25138	2.18	1.12425	0.00334335	0.19253	yes	up	GO:0098869;GO:0005737;GO:0016656;GO:0050660;GO:001649	BP:cellular oxidant detoxification;CC:cytoplasm;MF:monodehydroascorbate reductas;MF:flavin adenine dinucleotide binding;MF:oxidoreductase activity;	K08232	E1.6.5.4	map00053	Ascorbate and aldarate metabolism	COG0446	S:Function unknown	ALP06095.1	monodehydroascorbate reductase [Ipomoea batatas]	sp|Q43497|MDAR_SOLLC;	Monodehydroascorbate reductase OS=Solanum lycopersicum OX=4081 GN=AFRR PE=1 SV=1;	PF07992.15;PF00070.28;PF04820.15;PF13738.7	Pyr_redox_2;Pyr_redox;Trp_halogenase;Pyr_redox_3	Pyridine nucleotide-disulphide oxidoreductase;Pyridine nucleotide-disulphide oxidoreductase;Tryptophan halogenase;Pyridine nucleotide-disulphide oxidoreductase
g25223	7.675	2.94015	0.00498484	0.229721	yes	up	GO:0006556;GO:0006730;GO:0046872;GO:0005524;GO:000447	BP:S-adenosylmethionine biosynthetic process;BP:one-carbon metabolic process;MF:metal ion binding;MF:ATP binding;MF:methionine adenosyltransferase activity;	K00789	metK	map00270	Cysteine and methionine metabolism	COG0192	H:Coenzyme transport and metabolism	XP_031102956.1	S-adenosylmethionine synthase 3 [Ipomoea triloba]	sp|P50302|METK2_ACTCH;	S-adenosylmethionine synthase 2 OS=Actinidia chinensis OX=3625 GN=SAM2 PE=2 SV=1;	PF02773.17;PF02772.17;PF00438.21	S-AdoMet_synt_C;S-AdoMet_synt_M;S-AdoMet_synt_N	S-adenosylmethionine synthetase, C-terminal domain;S-adenosylmethionine synthetase, central domain;S-adenosylmethionine synthetase, N-terminal domain
g25227	0.324	-1.62482	0.000317105	0.0576329	yes	down	------	------	------	------	------	------	ENOG4111ISN	S:Function unknown	XP_031104193.1	uncharacterized protein LOC116007613 [Ipomoea triloba]	------	------	------	------	------
g25287	4.591	2.19876	5.36053e-05	0.0217539	yes	up	GO:0009414;GO:0005773;GO:0016021;GO:0005886;GO:0009506;GO:0015250;GO:001526	BP:response to water deprivation;CC:vacuole;CC:integral component of membrane;CC:plasma membrane;CC:plasmodesma;MF:water channel activity;MF:channel activity;	K09872	PIP	------	------	COG0580	S:Function unknown	XP_031107901.1	aquaporin PIP1-2-like [Ipomoea triloba]	sp|Q9XF59|PIP12_MAIZE;	Aquaporin PIP1-2 OS=Zea mays OX=4577 GN=PIP1-2 PE=1 SV=1;	PF00230.21	MIP	Major intrinsic protein
g25351	0.108	-3.2056	0.000243956	0.0502336	yes	down	------	------	------	------	------	------	ENOG410YI2I	S:Function unknown	XP_031108863.1	uncharacterized protein LOC116013320 [Ipomoea triloba]	------	------	PF07279.12	DUF1442	Protein of unknown function
g25356	3.159	1.65956	0.00223169	0.160164	yes	up	GO:0006412;GO:0015935;GO:0022627;GO:0003735;GO:000372	BP:translation;CC:small ribosomal subunit;CC:cytosolic small ribosomal subunit;MF:structural constituent of ribosome;MF:RNA binding;	K02969	RP-S20e, RPS20	map03010	Ribosome	COG0051	J:Translation, ribosomal structure and biogenesis	XP_019192010.1	PREDICTED: 40S ribosomal protein S20-2 [Ipomoea nil]	sp|Q9STY6|RS202_ARATH;	40S ribosomal protein S20-2 OS=Arabidopsis thaliana OX=3702 GN=RPS20B PE=2 SV=1;	PF00338.23	Ribosomal_S10	Ribosomal protein S10p/S20e
g25368	3.239	1.6954	7.46475e-05	0.025372	yes	up	GO:0055072;GO:0006826;GO:0016021;GO:0046658;GO:0005886;GO:0004322;GO:0005507;GO:001649	BP:iron ion homeostasis;BP:iron ion transport;CC:integral component of membrane;CC:anchored component of plasma membrane;CC:plasma membrane;MF:ferroxidase activity;MF:copper ion binding;MF:oxidoreductase activity;	------	------	------	------	COG2132	S:Function unknown	XP_031108134.1	monocopper oxidase-like protein SKU5 [Ipomoea triloba]	sp|Q9SU40|SKU5_ARATH;	Monocopper oxidase-like protein SKU5 OS=Arabidopsis thaliana OX=3702 GN=SKU5 PE=1 SV=1;	PF00394.23;PF07732.16;PF07731.15	Cu-oxidase;Cu-oxidase_3;Cu-oxidase_2	Multicopper oxidase;Multicopper oxidase;Multicopper oxidase
g25369	3.738	1.90232	0.000172018	0.0420864	yes	up	GO:0005975;GO:0016021;GO:000457	BP:carbohydrate metabolic process;CC:integral component of membrane;MF:sucrose alpha-glucosidase activity;	K01193	INV, sacA	map00500;map00052	Starch and sucrose metabolism;Galactose metabolism	COG1621	S:Function unknown	AAK71504.1	soluble acid invertase FRUCT2 [Ipomoea batatas]	sp|P29000|INVA_SOLLC;	Acid beta-fructofuranosidase OS=Solanum lycopersicum OX=4081 GN=TIV1 PE=2 SV=1;	PF00251.21;PF08244.13;PF11837.9	Glyco_hydro_32N;Glyco_hydro_32C;DUF3357	Glycosyl hydrolases family 32 N-terminal domain;Glycosyl hydrolases family 32 C terminal;Domain of unknown function
g25379	0.138	-2.85486	0.00337383	0.19253	yes	down	GO:0016021;GO:0016787;GO:002285	CC:integral component of membrane;MF:hydrolase activity;MF:transmembrane transporter activity;	K13783	SLC37A1_2	------	------	COG2271	G:Carbohydrate transport and metabolism	XP_019192355.1	PREDICTED: putative glycerol-3-phosphate transporter 1 [Ipomoea nil]	sp|Q9C5L3|GLPT1_ARATH;	Putative glycerol-3-phosphate transporter 1 OS=Arabidopsis thaliana OX=3702 GN=At3g47420 PE=2 SV=1;	PF07690.17;PF00083.25	MFS_1;Sugar_tr	Major Facilitator Superfamily;Sugar
g25396	0.224	-2.1592	0.00285941	0.179802	yes	down	GO:0005634;GO:0003700;GO:000367	CC:nucleus;MF:transcription factor activity, sequence-specific DNA binding;MF:DNA binding;	K09286	EREBP	------	------	ENOG410YIK7;ENOG410ZM5J	K:Transcription;S:Function unknown	XP_031107206.1	ethylene-responsive transcription factor 5-like [Ipomoea triloba]	sp|Q40478|ERF5_TOBAC;	Ethylene-responsive transcription factor 5 OS=Nicotiana tabacum OX=4097 GN=ERF5 PE=2 SV=1;	PF00847.21	AP2	AP2 domain
g25444	0.095	-3.39544	0.00898004	0.295376	yes	down	------	------	------	------	------	------	ENOG410YTJH	S:Function unknown	XP_031108474.1	uncharacterized protein LOC116012947 [Ipomoea triloba]	------	------	------	------	------
g25480	0.065	-3.94298	2.13143e-09	1.3855e-05	yes	down	GO:0009738;GO:0080163;GO:0005737;GO:0016021;GO:0005634;GO:0038023;GO:0004864;GO:001042	BP:abscisic acid-activated signaling pathway;BP:regulation of protein serine/threonine phosphatase activity;CC:cytoplasm;CC:integral component of membrane;CC:nucleus;MF:signaling receptor activity;MF:protein phosphatase inhibitor activity;MF:abscisic acid binding;	K14496	PYL	map04016;map04075	MAPK signaling pathway - plant;Plant hormone signal transduction	ENOG4111MYF;ENOG4111D40	S:Function unknown;	XP_031107107.1	abscisic acid receptor PYL4-like [Ipomoea triloba]	sp|O80920|PYL4_ARATH;	Abscisic acid receptor PYL4 OS=Arabidopsis thaliana OX=3702 GN=PYL4 PE=1 SV=1;	PF10604.10;PF00407.20	Polyketide_cyc2;Bet_v_1	Polyketide cyclase / dehydrase and lipid transport;Pathogenesis-related protein Bet v 1 family
g25490	0.248	-2.01345	0.00181282	0.144996	yes	down	GO:0005634;GO:000367	CC:nucleus;MF:DNA binding;	------	------	------	------	ENOG410YN97	S:Function unknown	XP_031109937.1	transcription factor LUX [Ipomoea triloba]	sp|Q700D9|MYBF_ARATH;	Putative Myb family transcription factor At1g14600 OS=Arabidopsis thaliana OX=3702 GN=At1g14600 PE=2 SV=2;	PF00249.32	Myb_DNA-binding	Myb-like DNA-binding domain
g25494	0.146	-2.77236	0.00236552	0.16332	yes	down	GO:0016874;GO:000484	MF:ligase activity;MF:ubiquitin-protein transferase activity;	------	------	------	------	ENOG410XQT6	S:Function unknown	XP_019192466.1	PREDICTED: U-box domain-containing protein 1-like [Ipomoea nil]	sp|E4NKF8|PUB1_MEDTR;	U-box domain-containing protein 1 OS=Medicago truncatula OX=3880 GN=PUB1 PE=1 SV=1;	PF04564.16;PF11789.9;PF13445.7	U-box;zf-Nse;zf-RING_UBOX	U-box domain;Zinc-finger of the MIZ type in Nse subunit;RING-type zinc-finger
g25531	3.732	1.89978	0.000162088	0.0413592	yes	up	GO:0009414;GO:0005773;GO:0016021;GO:0005886;GO:0009506;GO:0015250;GO:001526	BP:response to water deprivation;CC:vacuole;CC:integral component of membrane;CC:plasma membrane;CC:plasmodesma;MF:water channel activity;MF:channel activity;	K09872	PIP	------	------	COG0580	G:Carbohydrate transport and metabolism	XP_031107901.1	aquaporin PIP1-2-like [Ipomoea triloba]	sp|Q9XF59|PIP12_MAIZE;	Aquaporin PIP1-2 OS=Zea mays OX=4577 GN=PIP1-2 PE=1 SV=1;	PF00230.21	MIP	Major intrinsic protein
g25545	2.228	1.15564	0.00394766	0.205898	yes	up	GO:0042273;GO:0002181;GO:0006412;GO:0005840;GO:0022625;GO:000373	BP:ribosomal large subunit biogenesis;BP:cytoplasmic translation;BP:translation;CC:ribosome;CC:cytosolic large ribosomal subunit;MF:structural constituent of ribosome;	K02917	RP-L35Ae, RPL35A	map03010	Ribosome	COG2451	J:Translation, ribosomal structure and biogenesis	XP_019191730.1	PREDICTED: probable sugar phosphate/phosphate translocator At3g11320 [Ipomoea nil]	sp|Q9C912|R35A3_ARATH;	60S ribosomal protein L35a-3 OS=Arabidopsis thaliana OX=3702 GN=RPL35AC PE=3 SV=1;	PF01247.19	Ribosomal_L35Ae	Ribosomal protein L35Ae
g25578	0.198	-2.3364	0.000729243	0.0864587	yes	down	GO:0016021;GO:1904680;GO:0022857;GO:0035673;GO:001533	CC:integral component of membrane;MF:peptide transmembrane transporter activity;MF:transmembrane transporter activity;MF:oligopeptide transmembrane transporter activity;MF:peptid;	K14638	SLC15A3_4, PHT	------	------	COG3104	S:Function unknown	XP_031109704.1	protein NRT1/ PTR FAMILY 5.6-like [Ipomoea triloba]	sp|P0CI03|PTR28_ARATH;	Protein NRT1/ PTR FAMILY 5.6 OS=Arabidopsis thaliana OX=3702 GN=NPF5.6 PE=2 SV=1;	PF00854.22;PF07690.17	PTR2;MFS_1	POT family;Major Facilitator Superfamily
g25580	2.243	1.16572	0.00524213	0.234954	yes	up	GO:0055129;GO:0005737;GO:0004349;GO:0004350;GO:000552	BP:L-proline biosynthetic process;CC:cytoplasm;MF:glutamate 5-kinase activity;MF:glutamate-5-semialdehyde dehydrogenase activity;MF:ATP binding;	K12657	ALDH18A1, P5CS	map00330	Arginine and proline metabolism	COG0263	E:Amino acid transport and metabolism	XP_031108874.1	delta-1-pyrroline-5-carboxylate synthase [Ipomoea triloba]	sp|Q96480|P5CS_SOLLC;	Delta-1-pyrroline-5-carboxylate synthase OS=Solanum lycopersicum OX=4081 GN=PRO2 PE=2 SV=1;	PF00696.29;PF00171.23	AA_kinase;Aldedh	Amino acid kinase family;Aldehyde dehydrogenase family
g25581	3.377	1.75585	0.00449567	0.218004	yes	up	GO:0070131;GO:0005739;GO:0005759;GO:0097177;GO:0008494;GO:000372	BP:positive regulation of mitochondrial translation;CC:mitochondrion;CC:mitochondrial matrix;MF:mitochondrial ribosome binding;MF:translation activator activity;MF:mRNA binding;	K15414	C1QBP	------	------	ENOG4111MS5	E:Amino acid transport and metabolism	XP_031107563.1	uncharacterized protein At2g39795, mitochondrial-like [Ipomoea triloba]	sp|Q8W487|YB95_ARATH;	Uncharacterized protein At2g39795, mitochondrial OS=Arabidopsis thaliana OX=3702 GN=At2g39795 PE=1 SV=1;	PF02330.17	MAM33	Mitochondrial glycoprotein
g25589	7.458	2.89885	0.000640973	0.0813752	yes	up	GO:001649	MF:oxidoreductase activity;	K08081	TR1	map00960	Tropane, piperidine and pyridine alkaloid biosynthesis	COG1028	S:Function unknown	XP_031107515.1	tropinone reductase homolog At5g06060-like [Ipomoea triloba]	sp|Q9LHT0|TRNHF_ARATH;	Tropinone reductase homolog At5g06060 OS=Arabidopsis thaliana OX=3702 GN=At5g06060 PE=2 SV=1;	PF13561.7;PF00106.26;PF08659.11;PF01370.22	adh_short_C2;adh_short;KR;Epimerase	Enoyl;short chain dehydrogenase;KR domain;NAD dependent epimerase/dehydratase family
g256	0.232	-2.10948	0.00434745	0.214554	yes	down	GO:0016021;GO:002285	CC:integral component of membrane;MF:transmembrane transporter activity;	K08202	SLC22A4_5, OCTN	------	------	ENOG410XSRI	G:Carbohydrate transport and metabolism	XP_031114705.1	organic cation/carnitine transporter 4-like isoform X1 [Ipomoea triloba]	sp|Q9LHQ6|OCT4_ARATH;	Organic cation/carnitine transporter 4 OS=Arabidopsis thaliana OX=3702 GN=OCT4 PE=2 SV=1;	PF00083.25;PF07690.17	Sugar_tr;MFS_1	Sugar;Major Facilitator Superfamily
g25612	2.747	1.45779	0.0062215	0.252072	yes	up	GO:0030488;GO:0070475;GO:0008173;GO:005153	BP:tRNA methylation;BP:rRNA base methylation;MF:RNA methyltransferase activity;MF:iron-sulfur cluster binding;	K06941	rlmN	------	------	COG0820	S:Function unknown	XP_031108107.1	uncharacterized protein LOC116012639 [Ipomoea triloba]	sp|Q2JRQ8|RLMN_SYNJA;	Probable dual-specificity RNA methyltransferase RlmN OS=Synechococcus sp.;	PF04055.22;PF13394.7	Radical_SAM;Fer4_14	Radical SAM superfamily;4Fe-4S single cluster domain
g25653	6.891	2.78472	0.00250028	0.167805	yes	up	GO:0016021;GO:0015250;GO:0015267;GO:001520	CC:integral component of membrane;MF:water channel activity;MF:channel activity;MF:urea transmembrane transporter activity;	K09873	TIP	------	------	COG0580	G:Carbohydrate transport and metabolism	XP_019191860.1	PREDICTED: probable aquaporin TIP1-2 [Ipomoea nil]	sp|Q94CS9|TIP12_ORYSJ;	Probable aquaporin TIP1-2 OS=Oryza sativa subsp. japonica OX=39947 GN=TIP1-2 PE=2 SV=1;	PF00230.21	MIP	Major intrinsic protein
g25656	2.417	1.27302	0.00738919	0.272274	yes	up	GO:0000027;GO:0006412;GO:0022625;GO:0005840;GO:000373	BP:ribosomal large subunit assembly;BP:translation;CC:cytosolic large ribosomal subunit;CC:ribosome;MF:structural constituent of ribosome;	K02893	RP-L23Ae, RPL23A	map03010	Ribosome	COG0089	G:Carbohydrate transport and metabolism	XP_019191861.1	PREDICTED: 60S ribosomal protein L23a [Ipomoea nil]	sp|O22644|RL23A_FRIAG;	60S ribosomal protein L23A OS=Fritillaria agrestis OX=64177 GN=RPL23A PE=2 SV=1;	PF03939.14;PF00276.21	Ribosomal_L23eN;Ribosomal_L23	Ribosomal protein L23, N-terminal domain;Ribosomal protein L23
g25665	0.324	-1.62729	0.00126931	0.11968	yes	down	GO:0006633;GO:0016021;GO:0016020;GO:001674	BP:fatty acid biosynthetic process;CC:integral component of membrane;CC:membrane;MF:transferase activity, transferring acyl groups other than amino-acyl groups;	K15397	KCS	map04626;map00062	Plant-pathogen interaction;Fatty acid elongation	ENOG411183H	I:Lipid transport and metabolism	XP_031109480.1	3-ketoacyl-CoA synthase 19-like isoform X2 [Ipomoea triloba]	sp|Q9LZ72|KCS19_ARATH;	3-ketoacyl-CoA synthase 19 OS=Arabidopsis thaliana OX=3702 GN=KCS19 PE=2 SV=1;	PF08392.13;PF08541.11	FAE1_CUT1_RppA;ACP_syn_III_C	FAE1/Type III polyketide synthase-like protein;3-Oxoacyl-[acyl-carrier-protein
g25701	0.276	-1.85862	0.00605356	0.251419	yes	down	GO:0018105;GO:0035556;GO:0046777;GO:0005737;GO:0005634;GO:0009931;GO:0004674;GO:0005516;GO:000552	BP:peptidyl-serine phosphorylation;BP:intracellular signal transduction;BP:protein autophosphorylation;CC:cytoplasm;CC:nucleus;MF:calcium-dependent protein serine/threonine kinase activity;MF:protein serine/threonine kinase activity;MF:calmodulin binding;MF:ATP binding;	------	------	------	------	ENOG410XRMJ	T:Signal transduction mechanisms	XP_031107310.1	phosphoenolpyruvate carboxylase kinase 2-like [Ipomoea triloba]	sp|Q93VK0|PPCK2_ARATH;	Phosphoenolpyruvate carboxylase kinase 2 OS=Arabidopsis thaliana OX=3702 GN=PPCK2 PE=1 SV=2;	PF00069.26;PF07714.18;PF14531.7	Pkinase;PK_Tyr_Ser-Thr;Kinase-like	Protein kinase domain;Protein tyrosine and serine/threonine kinase;Kinase-like
g25740	8.417	3.07333	1.96663e-05	0.0115061	yes	up	GO:0009507;GO:0046872;GO:0051537;GO:000905	CC:chloroplast;MF:metal ion binding;MF:2 iron, 2 sulfur cluster binding;MF:electron carrier activity;	K02639	petF	map00195	Photosynthesis	COG0633	S:Function unknown	XP_031108824.1	ferredoxin, root R-B2-like [Ipomoea triloba]	sp|P27788|FER3_MAIZE;	Ferredoxin-3, chloroplastic OS=Zea mays OX=4577 GN=FDX3 PE=1 SV=1;	PF00111.28	Fer2	2Fe-2S iron-sulfur cluster binding domain
g25760	2.436	1.28466	0.00113704	0.112505	yes	up	GO:0006412;GO:0022627;GO:0005840;GO:000373	BP:translation;CC:cytosolic small ribosomal subunit;CC:ribosome;MF:structural constituent of ribosome;	K02957	RP-S15Ae, RPS15A	map03010	Ribosome	COG0096	S:Function unknown	XP_031107454.1	40S ribosomal protein S15a-1-like [Ipomoea triloba]	sp|P42798|R15A1_ARATH;	40S ribosomal protein S15a-1 OS=Arabidopsis thaliana OX=3702 GN=RPS15AA PE=2 SV=2;	PF00410.20	Ribosomal_S8	Ribosomal protein S8
g25791	0.236	-2.08409	0.00312011	0.190779	yes	down	GO:0042753;GO:000964	BP:positive regulation of circadian rhythm;BP:entrainment of circadian clock;	------	------	------	------	ENOG410Y56Z	J:Translation, ribosomal structure and biogenesis	XP_031108509.1	protein ELF4-LIKE 3-like [Ipomoea triloba]	sp|Q8S8F5|EF4L3_ARATH;	Protein ELF4-LIKE 3 OS=Arabidopsis thaliana OX=3702 GN=EFL3 PE=3 SV=1;	PF07011.12	Elf4	Early Flowering 4 domain
g25912	0.007	-7.21365	0.000184429	0.0424234	yes	down	GO:0046872;GO:0009815;GO:0051213;GO:001649	MF:metal ion binding;MF:1-aminocyclopropane-1-carboxylate oxidase activity;MF:dioxygenase activity;MF:oxidoreductase activity;	K05933	E1.14.17.4	map00270	Cysteine and methionine metabolism	COG3491	S:Function unknown	XP_031109599.1	1-aminocyclopropane-1-carboxylate oxidase 1 [Ipomoea triloba]	sp|Q9ZUN4|ACCO1_ARATH;	1-aminocyclopropane-1-carboxylate oxidase 1 OS=Arabidopsis thaliana OX=3702 GN=ACO1 PE=2 SV=1;	PF03171.21;PF14226.7	2OG-FeII_Oxy;DIOX_N	2OG-F;non-haem dioxygenase in morphine synthesis N-terminal
g25917	2.484	1.31277	0.00435067	0.214554	yes	up	GO:0005634;GO:001627	CC:nucleus;MF:protein-arginine N-methyltransferase activity;	K11434	PRMT1	------	------	ENOG410XQYH	S:Function unknown	XP_031108092.1	probable protein arginine N-methyltransferase 1.2 [Ipomoea triloba]	sp|A2Z0C0|ANM1_ORYSI;	Probable protein arginine N-methyltransferase 1 OS=Oryza sativa subsp. indica OX=39946 GN=PRMT1 PE=3 SV=1;	PF06325.14;PF13649.7;PF08241.13;PF13847.7;PF05175.15;PF05185.17;PF13489.7;PF02475.17	PrmA;Methyltransf_25;Methyltransf_11;Methyltransf_31;MTS;PRMT5;Methyltransf_23;Met_10	Ribosomal protein L11 methyltransferase;Methyltransferase domain;Methyltransferase domain;Methyltransferase domain;Methyltransferase small domain;PRMT5 arginine-N-methyltransferase;Methyltransferase domain;Met-10+ like-protein
g25930	2.331	1.22093	0.00226045	0.160611	yes	up	GO:0006421;GO:0003676;GO:0005524;GO:000481	BP:asparaginyl-tRNA aminoacylation;MF:nucleic acid binding;MF:ATP binding;MF:asparagine-tRNA ligase activity;	K01893	NARS, asnS	map00970	Aminoacyl-tRNA biosynthesis	COG0017	B:Chromatin structure and dynamics	XP_031109112.1	asparagine--tRNA ligase, cytoplasmic 1 [Ipomoea triloba]	sp|Q9SW96|SYNC1_ARATH;	Asparagine--tRNA ligase, cytoplasmic 1 OS=Arabidopsis thaliana OX=3702 GN=SYNC1 PE=1 SV=1;	PF00152.21;PF01336.26	tRNA-synt_2;tRNA_anti-codon	tRNA synthetases class II;OB-fold nucleic acid binding domain
g25949	2.071	1.05035	0.00525538	0.234954	yes	up	GO:0006420;GO:0005737;GO:0004814;GO:000552	BP:arginyl-tRNA aminoacylation;CC:cytoplasm;MF:arginine-tRNA ligase activity;MF:ATP binding;	K01887	RARS, argS	map00970	Aminoacyl-tRNA biosynthesis	COG0018	J:Translation, ribosomal structure and biogenesis	XP_031109939.1	arginine--tRNA ligase, cytoplasmic-like isoform X1 [Ipomoea triloba]	sp|O23247|SYRM_ARATH;	Arginine--tRNA ligase, chloroplastic/mitochondrial OS=Arabidopsis thaliana OX=3702 GN=EMB1027 PE=1 SV=1;	PF00750.20;PF05746.16;PF03485.17	tRNA-synt_1d;DALR_1;Arg_tRNA_synt_N	tRNA synthetases class I;DALR anticodon binding domain;Arginyl tRNA synthetase N terminal domain
g26000	2.548	1.34944	0.00424429	0.213827	yes	up	GO:0015996;GO:0010304;GO:0016021;GO:0009536;GO:003425	BP:chlorophyll catabolic process;BP:PSII associated light-harvesting complex II catabolic process;CC:integral component of membrane;CC:plastid;MF:chlorophyl;	K13606	NOL, NYC1	map00860	Porphyrin and chlorophyll metabolism	COG1028	S:Function unknown	XP_031109003.1	probable chlorophyll(ide) b reductase NYC1, chloroplastic [Ipomoea triloba]	sp|Q5N800|NYC1_ORYSJ;	Probable chlorophyl;	PF00106.26;PF13561.7;PF08659.11;PF03807.18	adh_short;adh_short_C2;KR;F420_oxidored	short chain dehydrogenase;Enoyl;KR domain;NADP oxidoreductase coenzyme F420-dependent
g26019	4.581	2.19579	5.73883e-05	0.0217539	yes	up	GO:0006298;GO:0005524;GO:003098	BP:mismatch repair;MF:ATP binding;MF:mismatched DNA binding;	K08737	MSH6	map03430	Mismatch repair	COG0249	C:Energy production and conversion	XP_031107573.1	DNA mismatch repair protein MSH7 [Ipomoea triloba]	sp|Q9SMV7|MSH7_ARATH;	DNA mismatch repair protein MSH7 OS=Arabidopsis thaliana OX=3702 GN=MSH7 PE=1 SV=1;	PF00488.22;PF05192.19;PF01624.21;PF05188.18	MutS_V;MutS_III;MutS_I;MutS_II	MutS domain V;MutS domain III;MutS domain I;MutS domain II
g26024	6.532	2.70748	0.00515418	0.234686	yes	up	GO:0016021;GO:0005887;GO:0008271;GO:001530	CC:integral component of membrane;CC:integral component of plasma membrane;MF:secondary active sulfate transmembrane transporter activity;MF:anio;	K17471	SULTR3	------	------	COG0659	S:Function unknown	XP_031109914.1	probable sulfate transporter 3.5 [Ipomoea triloba]	sp|Q94LW6|SUT35_ARATH;	Probable sulfate transporter 3.5 OS=Arabidopsis thaliana OX=3702 GN=SULTR3;5 PE=2 SV=1;	PF00916.21;PF01740.22	Sulfate_transp;STAS	Sulfate permease family;STAS domain
g26066	3.803	1.9272	0.000321694	0.0576329	yes	up	GO:0032040;GO:0031428;GO:003051	CC:small-subunit processome;CC:box C/D snoRNP complex;MF:snoRNA binding;	K14564	NOP56	map03008	Ribosome biogenesis in eukaryotes	COG1498	J:Translation, ribosomal structure and biogenesis	XP_031110271.1	nucleolar protein 56-like [Ipomoea triloba]	sp|O94514|NOP56_SCHPO;	Nucleolar protein 56 OS=Schizosaccharomyces pombe;	PF01798.19;PF08156.14	Nop;NOP5NT	snoRNA binding domain, fibrillarin;NOP5NT
g26140	0.104	-3.26792	0.000695661	0.0851014	yes	down	------	------	------	------	------	------	ENOG4111K3Y	G:Carbohydrate transport and metabolism	XP_031107867.1	putative late blight resistance protein homolog R1B-17 [Ipomoea triloba]	sp|O48781|SPX2_ARATH;	SPX domain-containing protein 2 OS=Arabidopsis thaliana OX=3702 GN=SPX2 PE=2 SV=1;	PF03105.20;PF00931.23	SPX;NB-ARC	SPX domain;NB-ARC domain
g26352	0.187	-2.41779	0.00453941	0.218941	yes	down	GO:000808	MF:growth factor activity;	------	------	------	------	ENOG410ZE6X	S:Function unknown	XP_031109688.1	uncharacterized protein LOC116013870 [Ipomoea triloba]	------	------	------	------	------
g26388	0.198	-2.33366	2.54931e-06	0.00298302	yes	down	GO:000808	MF:growth factor activity;	------	------	------	------	ENOG410ZE6X	S:Function unknown	XP_031109688.1	uncharacterized protein LOC116013870 [Ipomoea triloba]	------	------	------	------	------
g26550	0.208	-2.26431	0.00162705	0.135692	yes	down	GO:0016104;GO:0005811;GO:0000250;GO:004230	BP:triterpenoid biosynthetic process;CC:lipid particle;MF:lanosterol synthase activity;MF:beta-amyrin synthase activity;	K01853	CAS1	map00100	Steroid biosynthesis	COG1657	I:Lipid transport and metabolism	XP_031109630.1	cycloartenol synthase 2-like isoform X1 [Ipomoea triloba]	sp|Q8W3Z4|CAS1_BETPL;	Cycloartenol synthase OS=Betula platyphylla OX=78630 GN=CASBPX1 PE=1 SV=1;	PF13249.7;PF00432.22;PF13243.7	SQHop_cyclase_N;Prenyltrans;SQHop_cyclase_C	Squalene-hopene cyclase N-terminal domain;Prenyltransferase and squalene oxidase repeat;Squalene-hopene cyclase C-terminal domain
g26551	0.117	-3.10158	0.00145464	0.129632	yes	down	------	------	K01853	CAS1	map00100	Steroid biosynthesis	------	------	XP_031109629.1	cycloartenol synthase-like isoform X4 [Ipomoea triloba]	sp|Q8W3Z4|CAS1_BETPL;	Cycloartenol synthase OS=Betula platyphylla OX=78630 GN=CASBPX1 PE=1 SV=1;	PF13243.7;PF00432.22	SQHop_cyclase_C;Prenyltrans	Squalene-hopene cyclase C-terminal domain;Prenyltransferase and squalene oxidase repeat
g26588	2.494	1.31827	0.00696759	0.265232	yes	up	GO:0006414;GO:0005634;GO:0022626;GO:0005840;GO:000373	BP:translational elongation;CC:nucleus;CC:cytosolic ribosome;CC:ribosome;MF:structural constituent of ribosome;	K02942	RP-LP1, RPLP1	map03010	Ribosome	ENOG41124K7	J:Translation, ribosomal structure and biogenesis	XP_031108240.1	60S acidic ribosomal protein P3 [Ipomoea triloba]	sp|Q9SVZ6|RLA31_ARATH;	60S acidic ribosomal protein P3-1 OS=Arabidopsis thaliana OX=3702 GN=RPP3A PE=3 SV=1;	PF00428.20	Ribosomal_60s	60s Acidic ribosomal protein
g26817	3.425	1.77589	7.54192e-05	0.025372	yes	up	GO:1990258;GO:0031167;GO:0000494;GO:0006364;GO:0032040;GO:0031428;GO:0015030;GO:0008649;GO:1990259;GO:0003723;GO:000816	BP:histone glutamine methylation;BP:rRNA methylation;BP:box C/D snoRNA 3'-end processing;BP:rRNA processing;CC:small-subunit processome;CC:box C/D snoRNP complex;CC:Cajal body;MF:rRNA methyltransferase activity;MF:histone-glutamine methyltransferase activity;MF:RNA binding;MF:methyltransferase activity;	K14563	NOP1, FBL	map03008	Ribosome biogenesis in eukaryotes	COG1889	J:Translation, ribosomal structure and biogenesis	XP_031107184.1	mediator of RNA polymerase II transcription subunit 36a-like [Ipomoea triloba]	sp|Q94AH9|MD36A_ARATH;	Mediator of RNA polymerase II transcription subunit 36a OS=Arabidopsis thaliana OX=3702 GN=MED36A PE=1 SV=2;	PF01269.18;PF08704.11	Fibrillarin;GCD14	Fibrillarin;tRNA methyltransferase complex GCD14 subunit
g26852	3.897	1.96238	0.000216362	0.0459123	yes	up	GO:1990258;GO:0031167;GO:0000494;GO:0006364;GO:0032040;GO:0031428;GO:0015030;GO:0008649;GO:1990259;GO:0003723;GO:000816	BP:histone glutamine methylation;BP:rRNA methylation;BP:box C/D snoRNA 3'-end processing;BP:rRNA processing;CC:small-subunit processome;CC:box C/D snoRNP complex;CC:Cajal body;MF:rRNA methyltransferase activity;MF:histone-glutamine methyltransferase activity;MF:RNA binding;MF:methyltransferase activity;	K14563	NOP1, FBL	map03008	Ribosome biogenesis in eukaryotes	COG1889	J:Translation, ribosomal structure and biogenesis	XP_031107184.1	mediator of RNA polymerase II transcription subunit 36a-like [Ipomoea triloba]	sp|Q94AH9|MD36A_ARATH;	Mediator of RNA polymerase II transcription subunit 36a OS=Arabidopsis thaliana OX=3702 GN=MED36A PE=1 SV=2;	PF01269.18;PF08704.11	Fibrillarin;GCD14	Fibrillarin;tRNA methyltransferase complex GCD14 subunit
g26953	0.402	-1.31638	0.00823048	0.283983	yes	down	GO:0016021;GO:0030247;GO:0005524;GO:000467	CC:integral component of membrane;MF:polysaccharide binding;MF:ATP binding;MF:protein kinase activity;	------	------	------	------	COG0515	T:Signal transduction mechanisms	XP_019189043.1	PREDICTED: rust resistance kinase Lr10-like [Ipomoea nil]	sp|P93604|LRK10_WHEAT;	Rust resistance kinase Lr10 OS=Triticum aestivum OX=4565 GN=LRK10 PE=2 SV=1;	PF00069.26;PF07714.18;PF13947.7	Pkinase;PK_Tyr_Ser-Thr;GUB_WAK_bind	Protein kinase domain;Protein tyrosine and serine/threonine kinase;Wall-associated receptor kinase galacturonan-binding
g26957	3.503	1.8087	3.01902e-05	0.0152401	yes	up	GO:0019676;GO:0006537;GO:0015930;GO:0050660;GO:0051538;GO:0016040;GO:0010181;GO:0005506;GO:001649	BP:ammonia assimilation cycle;BP:glutamate biosynthetic process;MF:glutamate synthase activity;MF:flavin adenine dinucleotide binding;MF:3 iron, 4 sulfur cluster binding;MF:glutamate synthas;MF:FMN binding;MF:iron ion binding;MF:oxidoreductase activity;	nsy;sind;K00264	;;GLT1	map00250;map00910	Alanine, aspartate and glutamate metabolism;Nitrogen metabolism	COG0067	T:Signal transduction mechanisms	XP_031107998.1	glutamate synthase 1 [NADH], chloroplastic isoform X1 [Ipomoea triloba]	sp|Q9LV03|GLUT1_ARATH;	Glutamate synthase 1 [NADH], chloroplastic OS=Arabidopsis thaliana OX=3702 GN=GLT1 PE=1 SV=2;	PF00310.22;PF01645.18;PF04898.15;PF01493.20;PF07992.15;PF14691.7;PF13450.7;PF00070.28;PF01266.25;PF01593.25;PF12831.8;PF00890.25;PF03486.15;PF01494.20;PF01946.18	GATase_2;Glu_synthase;Glu_syn_central;GXGXG;Pyr_redox_2;Fer4_20;NAD_binding_8;Pyr_redox;DAO;Amino_oxidase;FAD_oxidored;FAD_binding_2;HI0933_like;FAD_binding_3;Thi4	Glutamine amidotransferases class-II;Conserved region in glutamate synthase;Glutamate synthase central domain;GXGXG motif;Pyridine nucleotide-disulphide oxidoreductase;Dihydroprymidine dehydrogenase domain II, 4Fe-4S cluster;NA;Pyridine nucleotide-disulphide oxidoreductase;FAD dependent oxidoreductase;Flavin containing amine oxidoreductase;FAD dependent oxidoreductase;FAD binding domain;HI0933-li…
g2727	0.375	-1.41616	0.00489591	0.228012	yes	down	GO:0016021;GO:0004674;GO:000552	CC:integral component of membrane;MF:protein serine/threonine kinase activity;MF:ATP binding;	K00924	E2.7.1.-	------	------	COG4886	S:Function unknown	XP_031115841.1	receptor-like protein kinase HSL1 isoform X1 [Ipomoea triloba]	sp|Q9FGL5|CEPR1_ARATH;	Receptor protein-tyrosine kinase CEPR1 OS=Arabidopsis thaliana OX=3702 GN=CEPR1 PE=1 SV=1;	PF00069.26;PF07714.18;PF12799.8;PF13855.7;PF08263.13	Pkinase;PK_Tyr_Ser-Thr;LRR_4;LRR_8;LRRNT_2	Protein kinase domain;Protein tyrosine and serine/threonine kinase;Leucine Rich repeats;Leucine rich repeat;Leucine rich repeat N-terminal domain
g27278	5.289	2.40297	0.00336633	0.19253	yes	up	GO:0030001;GO:004687	BP:metal ion transport;MF:metal ion binding;	------	------	------	------	COG2608	O:Posttranslational modification, protein turnover, chaperones	XP_031107276.1	heavy metal-associated isoprenylated plant protein 9 isoform X2 [Ipomoea triloba]	sp|Q9FLU5|HIP9_ARATH;	Heavy metal-associated isoprenylated plant protein 9 OS=Arabidopsis thaliana OX=3702 GN=HIPP09 PE=2 SV=1;	PF00403.27	HMA	Heavy-metal-associated domain
g27454	2.431	1.28183	0.00378628	0.2038	yes	up	GO:0006633;GO:0030497;GO:0055114;GO:0009507;GO:0016616;GO:0051287;GO:0004316;GO:0102132;GO:010213	BP:fatty acid biosynthetic process;BP:fatty acid elongation;BP:oxidation-reduction process;CC:chloroplast;MF:oxidoreductase activity, acting on the CH-OH group of donors, NAD or NADP as acceptor;MF:NAD binding;MF:3-oxoacyl-[acyl-carrier-protein] reductas;MF:3-oxo-pimeloyl-[acp] methyl ester reductase activity;MF:3-oxo-glutaryl-[acp] methyl ester reductase activity;	K00059	fabG, OAR1	map00780;map00061	Biotin metabolism;Fatty acid biosynthesis	COG1028	S:Function unknown	XP_031107028.1	3-oxoacyl-[acyl-carrier-protein] reductase 4-like [Ipomoea triloba]	sp|P28643|FABG_CUPLA;	3-oxoacyl-[acyl-carrier-protein] reductase, chloroplastic OS=Cuphea lanceolata OX=3930 GN=CLKR27 PE=2 SV=1;	PF00106.26;PF13561.7;PF08659.11	adh_short;adh_short_C2;KR	short chain dehydrogenase;Enoyl;KR domain
g27885	2.74	1.4541	0.0014831	0.130477	yes	up	GO:0006412;GO:0005840;GO:000373	BP:translation;CC:ribosome;MF:structural constituent of ribosome;	K02882	RP-L18Ae, RPL18A	map03010	Ribosome	COG2157	J:Translation, ribosomal structure and biogenesis	XP_031121738.1	60S ribosomal protein L18a-2 [Ipomoea triloba]	sp|P51418|R18A2_ARATH;	60S ribosomal protein L18a-2 OS=Arabidopsis thaliana OX=3702 GN=RPL18AB PE=1 SV=2;	PF01775.18	Ribosomal_L18A	Ribosomal proteins 50S-L18Ae/60S-L20/60S-L18A
g28549	0.404	-1.30813	0.00521451	0.234954	yes	down	GO:0016021;GO:001649	CC:integral component of membrane;MF:oxidoreductase activity;	------	------	------	------	COG1028	S:Function unknown	XP_031107550.1	short-chain dehydrogenase RED1-like [Ipomoea triloba]	sp|G4N286|RED1_MAGO7;	Short-chain dehydrogenase RED1 OS=Magnaporthe oryzae;	PF00106.26;PF13561.7;PF08643.11;PF08659.11	adh_short;adh_short_C2;DUF1776;KR	short chain dehydrogenase;Enoyl;Fungal family of unknown function;KR domain
g2873	2.948	1.55986	0.00999841	0.305458	yes	up	GO:0046872;GO:000472	MF:metal ion binding;MF:protein serine/threonine phosphatase activity;	K14497	PP2C	map04016;map04075	MAPK signaling pathway - plant;Plant hormone signal transduction	COG0631	T:Signal transduction mechanisms	XP_031115796.1	protein phosphatase 2C 77-like [Ipomoea triloba]	sp|P49597|P2C56_ARATH;	Protein phosphatase 2C 56 OS=Arabidopsis thaliana OX=3702 GN=ABI1 PE=1 SV=2;	PF00481.22	PP2C	Protein phosphatase 2C
g28931	0.199	-2.33215	0.00033647	0.058333	yes	down	GO:0016021;GO:0005506;GO:0016705;GO:0004497;GO:002003	CC:integral component of membrane;MF:iron ion binding;MF:oxidoreductase activity, acting on paired donors, with incorporation or reduction of molecular oxygen;MF:monooxygenase activity;MF:heme binding;	------	------	------	------	COG2124	Q:Secondary metabolites biosynthesis, transport and catabolism	XP_031106969.1	cytochrome P450 81Q32-like [Ipomoea triloba]	sp|W8JMU7|CYQ32_CATRO;	Cytochrome P450 81Q32 OS=Catharanthus roseus OX=4058 GN=CYP81Q32 PE=2 SV=1;	PF00067.23	p450	Cytochrome P450
g29002	0.251	-1.99475	0.00170049	0.138264	yes	down	GO:0016021;GO:0005506;GO:0016705;GO:0004497;GO:002003	CC:integral component of membrane;MF:iron ion binding;MF:oxidoreductase activity, acting on paired donors, with incorporation or reduction of molecular oxygen;MF:monooxygenase activity;MF:heme binding;	------	------	------	------	COG2124	Q:Secondary metabolites biosynthesis, transport and catabolism	XP_031106969.1	cytochrome P450 81Q32-like [Ipomoea triloba]	sp|W8JMU7|CYQ32_CATRO;	Cytochrome P450 81Q32 OS=Catharanthus roseus OX=4058 GN=CYP81Q32 PE=2 SV=1;	PF00067.23	p450	Cytochrome P450
g29003	0.41	-1.28754	0.00965874	0.301911	yes	down	GO:0016021;GO:0005506;GO:0016705;GO:0004497;GO:002003	CC:integral component of membrane;MF:iron ion binding;MF:oxidoreductase activity, acting on paired donors, with incorporation or reduction of molecular oxygen;MF:monooxygenase activity;MF:heme binding;	------	------	------	------	COG2124	Q:Secondary metabolites biosynthesis, transport and catabolism	XP_031109276.1	cytochrome P450 81Q32-like isoform X2 [Ipomoea triloba]	sp|W8JMU7|CYQ32_CATRO;	Cytochrome P450 81Q32 OS=Catharanthus roseus OX=4058 GN=CYP81Q32 PE=2 SV=1;	PF00067.23	p450	Cytochrome P450
g29128	9.329	3.22171	0.00151483	0.132365	yes	up	------	------	------	------	------	------	------	------	XP_031106210.1	uncharacterized protein LOC116010851 [Ipomoea triloba]	------	------	PF03732.18;PF13975.7;PF13650.7	Retrotrans_gag;gag-asp_proteas;Asp_protease_2	Retrotransposon gag protein;gag-polyprotein putative aspartyl protease;Aspartyl protease
g29154	3.143	1.65192	0.0048409	0.227507	yes	up	GO:0016773;GO:001630	MF:phosphotransferase activity, alcohol group as acceptor;MF:kinase activity;	K00847	E2.7.1.4, scrK	map00520;map00500;map00051	Amino sugar and nucleotide sugar metabolism;Starch and sucrose metabolism;Fructose and mannose metabolism	COG0524	S:Function unknown	XP_031110386.1	probable fructokinase-6, chloroplastic isoform X1 [Ipomoea triloba]	sp|Q9C524|SCRK6_ARATH;	Probable fructokinase-6, chloroplastic OS=Arabidopsis thaliana OX=3702 GN=At1g66430 PE=2 SV=1;	PF00294.25	PfkB	pfkB family carbohydrate kinase
g292	0.441	-1.18098	0.00978101	0.303968	yes	down	GO:0005975;GO:0016021;GO:0008270;GO:0022857;GO:000455	BP:carbohydrate metabolic process;CC:integral component of membrane;MF:zinc ion binding;MF:transmembrane transporter activity;MF:hydrolase activity, hydrolyzing O-glycosyl compounds;	K05350;K01229	bglB;LCT	map00460;map00500;map00940;map00052	Cyanoamino acid metabolism;Starch and sucrose metabolism;Phenylpropanoid biosynthesis;Galactose metabolism	COG2723	G:Carbohydrate transport and metabolism	TXG67079.1	hypothetical protein EZV62_008354 [Acer yangbiense]	sp|Q7XSK0|BGL18_ORYSJ;	Beta-glucosidase 18 OS=Oryza sativa subsp. japonica OX=39947 GN=BGLU18 PE=3 SV=2;	PF00232.19;PF00150.19	Glyco_hydro_1;Cellulase	Glycosyl hydrolase family 1;Cellulase
g29381	0.469	-1.09275	0.00918743	0.297293	yes	down	GO:0046872;GO:000446	MF:metal ion binding;MF:lactoylglutathione lyase activity;	------	------	------	------	ENOG410XUYC	S:Function unknown	XP_031109891.1	lactoylglutathione lyase-like [Ipomoea triloba]	sp|Q9CPU0|LGUL_MOUSE;	Lactoylglutathione lyase OS=Mus musculus OX=10090 GN=Glo1 PE=1 SV=3;	PF00903.26;PF12681.8;PF13669.7	Glyoxalase;Glyoxalase_2;Glyoxalase_4	Glyoxalase/Bleomycin resistance protein/Dioxygenase superfamily;Glyoxalase-like domain;Glyoxalase/Bleomycin resistance protein/Dioxygenase superfamily
g29404	4.59	2.19852	1.24629e-05	0.00860039	yes	up	GO:0009414;GO:0032508;GO:0009631;GO:0009651;GO:0010501;GO:0008270;GO:0003676;GO:0003690;GO:0003697;GO:000372	BP:response to water deprivation;BP:DNA duplex unwinding;BP:cold acclimation;BP:response to salt stress;BP:RNA secondary structure unwinding;MF:zinc ion binding;MF:nucleic acid binding;MF:double-stranded DNA binding;MF:single-stranded DNA binding;MF:mRNA binding;	K09250	CNBP	------	------	COG1278	K:Transcription	XP_031107219.1	glycine-rich protein 2-like [Ipomoea triloba]	sp|P27484|GRP2_NICSY;	Glycine-rich protein 2 OS=Nicotiana sylvestris OX=4096 GN=GRP-2 PE=2 SV=1;	PF00313.23;PF00098.24	CSD;zf-CCHC	'Cold-shock' DNA-binding domain;Zinc knuckle
g29410	5.364	2.4234	0.00125771	0.119607	yes	up	GO:0016021;GO:000015	CC:integral component of membrane;MF:phosphorelay sensor kinase activity;	------	------	------	------	ENOG410XT1K	T:Signal transduction mechanisms	XP_031108804.1	histidine kinase 1-like isoform X2 [Ipomoea triloba]	sp|Q9SXL4|AHK1_ARATH;	Histidine kinase 1 OS=Arabidopsis thaliana OX=3702 GN=AHK1 PE=1 SV=2;	PF00072.25;PF02518.27;PF00512.26	Response_reg;HATPase_c;HisKA	Response regulator receiver domain;Histidine kinase-, DNA gyrase B-, and HSP90-like ATPase;His Kinase A
g29547	8.69	3.11928	0.00660875	0.260097	yes	up	GO:0010374;GO:0010052;GO:0016021;GO:000550	BP:stomatal complex development;BP:guard cell differentiation;CC:integral component of membrane;MF:copper ion binding;	------	------	------	------	ENOG410Z50T	S:Function unknown	XP_031109863.1	EPIDERMAL PATTERNING FACTOR-like protein 1 isoform X2 [Ipomoea triloba]	sp|Q9LFT5|EPFL1_ARATH;	EPIDERMAL PATTERNING FACTOR-like protein 1 OS=Arabidopsis thaliana OX=3702 GN=EPFL1 PE=1 SV=1;	PF17181.5	EPF	Epidermal patterning factor proteins
g29593	0.328	-1.60935	0.00528452	0.235858	yes	down	GO:0055085;GO:0016021;GO:0016020;GO:000588	BP:transmembrane transport;CC:integral component of membrane;CC:membrane;CC:plasma membrane;	------	------	------	------	COG1297	S:Function unknown	XP_031110468.1	probable metal-nicotianamine transporter YSL7 [Ipomoea triloba]	sp|Q9SHY2|YSL7_ARATH;	Probable metal-nicotianamine transporter YSL7 OS=Arabidopsis thaliana OX=3702 GN=YSL7 PE=2 SV=1;	PF03169.16	OPT	OPT oligopeptide transporter protein
g29630	0.022	-5.51915	0.000309456	0.0573774	yes	down	GO:0006536;GO:0006538;GO:0005829;GO:0030170;GO:000435	BP:glutamate metabolic process;BP:glutamate catabolic process;CC:cytosol;MF:pyridoxal phosphate binding;MF:glutamate decarboxylase activity;	K01580	E4.1.1.15, gadB, gadA, GAD	map00250;map00650;map00410;map00430	Alanine, aspartate and glutamate metabolism;Butanoate metabolism;beta-Alanine metabolism;Taurine and hypotaurine metabolism	COG0076	S:Function unknown	KAB5516833.1	hypothetical protein DKX38_027481 [Salix brachista]	sp|Q9ZPS3|DCE4_ARATH;	Glutamate decarboxylase 4 OS=Arabidopsis thaliana OX=3702 GN=GAD4 PE=1 SV=1;	PF00282.20	Pyridoxal_deC	Pyridoxal-dependent decarboxylase conserved domain
g29704	0.242	-2.04955	0.00683468	0.263905	yes	down	GO:0009451;GO:0043231;GO:000827	BP:RNA modification;CC:intracellular membrane-bounded organelle;MF:zinc ion binding;	------	------	------	------	ENOG410Z7Z7	S:Function unknown	XP_019185427.1	PREDICTED: pentatricopeptide repeat-containing protein At3g14330 [Ipomoea nil]	sp|Q9LUL5|PP229_ARATH;	Pentatricopeptide repeat-containing protein At3g14330 OS=Arabidopsis thaliana OX=3702 GN=PCMP-H57 PE=2 SV=2;	PF01535.21;PF13041.7;PF14432.7;PF12854.8;PF13812.7;PF17177.5	PPR;PPR_2;DYW_deaminase;PPR_1;PPR_3;PPR_long	PPR repeat;PPR repeat family;DYW family of nucleic acid deaminases;PPR repeat;Pentatricopeptide repeat domain;Pentacotripeptide-repeat region of PRORP
g29802	5.585	2.48151	0.00226742	0.160611	yes	up	GO:0008270;GO:001649	MF:zinc ion binding;MF:oxidoreductase activity;	K23232	10HGO	map00902	Monoterpenoid biosynthesis	COG1064	C:Energy production and conversion	XP_031108035.1	8-hydroxygeraniol dehydrogenase-like [Ipomoea triloba]	sp|Q6V4H0|10HGO_CATRO;	8-hydroxygeraniol dehydrogenase OS=Catharanthus roseus OX=4058 GN=10HGO PE=1 SV=1;	PF08240.13;PF00107.27;PF02826.20	ADH_N;ADH_zinc_N;2-Hacid_dh_C	Alcohol dehydrogenase GroES-like domain;Zinc-binding dehydrogenase;D-isomer specific 2-hydroxyacid dehydrogenase, NAD binding domain
g29815	0.229	-2.12505	0.000139817	0.0389332	yes	down	GO:0006468;GO:0005886;GO:0004672;GO:0004675;GO:0004674;GO:000552	BP:protein phosphorylation;CC:plasma membrane;MF:protein kinase activity;MF:transmembrane receptor protein serine/threonine kinase activity;MF:protein serine/threonine kinase activity;MF:ATP binding;	------	------	------	------	COG0515	T:Signal transduction mechanisms	XP_031107513.1	receptor-like cytosolic serine/threonine-protein kinase RBK1 [Ipomoea triloba]	sp|Q8H1D6|RBK1_ARATH;	Receptor-like cytosolic serine/threonine-protein kinase RBK1 OS=Arabidopsis thaliana OX=3702 GN=RBK1 PE=1 SV=1;	PF07714.18;PF00069.26;PF17667.2	PK_Tyr_Ser-Thr;Pkinase;Pkinase_fungal	Protein tyrosine and serine/threonine kinase;Protein kinase domain;Fungal protein kinase
g29890	0.049	-4.33922	2.57403e-09	1.3855e-05	yes	down	GO:001602	CC:integral component of membrane;	------	------	------	------	ENOG411181N	S:Function unknown	XP_019185819.1	PREDICTED: uncharacterized protein LOC109180602 isoform X1 [Ipomoea nil]	------	------	------	------	------
g29967	0.201	-2.31284	0.00381659	0.204236	yes	down	GO:0016021;GO:0016020;GO:000588	CC:integral component of membrane;CC:membrane;CC:plasma membrane;	------	------	------	------	ENOG410YMN0	G:Carbohydrate transport and metabolism	XP_031108010.1	CASP-like protein 5C3 [Ipomoea triloba]	sp|Q3ECT8|CSPL4_ARATH;	CASP-like protein 5C3 OS=Arabidopsis thaliana OX=3702 GN=At1g49405 PE=2 SV=1;	PF04535.13	DUF588	Domain of unknown function
g29969	0.034	-4.87857	0.00791655	1	yes	down	GO:000561	CC:extracellular space;	------	------	------	------	COG2340	S:Function unknown	XP_031107943.1	STS14 protein-like [Ipomoea triloba]	sp|Q41495|ST14_SOLTU;	STS14 protein OS=Solanum tuberosum OX=4113 GN=STS14 PE=2 SV=1;	PF00188.27	CAP	Cysteine-rich secretory protein family
g29977	19.788	4.30659	0.00208142	0.156093	yes	up	GO:0051560;GO:0016021;GO:0005739;GO:001529	BP:mitochondrial calcium ion homeostasis;CC:integral component of membrane;CC:mitochondrion;MF:uniporter activity;	K20858	MCU	------	------	ENOG410Y3YU	S:Function unknown	XP_031107152.1	calcium uniporter protein 2, mitochondrial [Ipomoea triloba]	sp|O64823|MCU2_ARATH;	Calcium uniporter protein 2, mitochondrial OS=Arabidopsis thaliana OX=3702 GN=At2g23790 PE=2 SV=1;	PF04678.14	MCU	Mitochondrial calcium uniporter
g3010	3.522	1.81657	0.00208216	0.156093	yes	up	GO:0046872;GO:000472	MF:metal ion binding;MF:protein serine/threonine phosphatase activity;	K14497	PP2C	map04016;map04075	MAPK signaling pathway - plant;Plant hormone signal transduction	COG0631	T:Signal transduction mechanisms	XP_031115796.1	protein phosphatase 2C 77-like [Ipomoea triloba]	sp|Q6L4R7|P2C53_ORYSJ;	Protein phosphatase 2C 53 OS=Oryza sativa subsp. japonica OX=39947 GN=PP2C53 PE=1 SV=1;	PF00481.22;PF13672.7	PP2C;PP2C_2	Protein phosphatase 2C;Protein phosphatase 2C
g30112	0.36	-1.47544	0.00742424	0.272274	yes	down	GO:0005829;GO:0102092;GO:0033857;GO:0000832;GO:0000829;GO:0052723;GO:0052724;GO:000552	CC:cytosol;MF:5-diphosphoinositol pentakisphosphate 3-kinase activity;MF:diphosphoinositol-pentakisphosphate kinase activity;MF:inositol hexakisphosphate 5-kinase activity;MF:inositol heptakisphosphate kinase activity;MF:inositol hexakisphosphate 1-kinase activity;MF:inositol hexakisphosphate 3-kinase activity;MF:ATP binding;	K13024	PPIP5K, VIP	map04070	Phosphatidylinositol signaling system	ENOG410XNSN	S:Function unknown	XP_031109009.1	inositol hexakisphosphate and diphosphoinositol-pentakisphosphate kinase VIP2-like isoform X3 [Ipomoea triloba]	sp|Q84WW3|VIP2L_ARATH;	Inositol hexakisphosphate and diphosphoinositol-pentakisphosphate kinase VIP2 OS=Arabidopsis thaliana OX=3702 GN=VIP2 PE=1 SV=1;	PF00328.23;PF18086.2	His_Phos_2;PPIP5K2_N	Histidine phosphatase superfamily;Diphosphoinositol pentakisphosphate kinase 2 N-terminal domain
g30148	0.261	-1.93859	0.00480129	0.226697	yes	down	------	------	------	------	------	------	ENOG410YUM7	S:Function unknown	XP_031107302.1	uncharacterized protein LOC116011989 [Ipomoea triloba]	------	------	------	------	------
g30163	2.192	1.13206	0.00467533	0.223892	yes	up	GO:0015914;GO:0045332;GO:0005886;GO:0016021;GO:0140326;GO:0000287;GO:000552	BP:phospholipid transport;BP:phospholipid translocation;CC:plasma membrane;CC:integral component of membrane;MF:ATPase-coupled intramembrane lipid transporter activity;MF:magnesium ion binding;MF:ATP binding;	K01530	E7.6.2.1	------	------	ENOG410XPYK;COG0474	S:Function unknown;	XP_031109069.1	probable phospholipid-transporting ATPase 8 [Ipomoea triloba]	sp|Q9LK90|ALA8_ARATH;	Probable phospholipid-transporting ATPase 8 OS=Arabidopsis thaliana OX=3702 GN=ALA8 PE=3 SV=1;	PF16212.6;PF00702.27;PF13246.7;PF00122.21;PF08282.13	PhoLip_ATPase_C;Hydrolase;Cation_ATPase;E1-E2_ATPase;Hydrolase_3	Phospholipid-translocating P-type ATPase C-terminal;haloacid dehalogenase-like hydrolase;Cation transport ATPase;E1-E2 ATPase;haloacid dehalogenase-like hydrolase
g30301	0.125	-2.99954	0.00910309	0.296944	yes	down	------	------	------	------	------	------	COG4886	S:Function unknown	XP_019186537.1	PREDICTED: uncharacterized protein LOC109181239 [Ipomoea nil]	sp|Q6L400|R1B16_SOLDE;	Putative late blight resistance protein homolog R1B-16 OS=Solanum demissum OX=50514 GN=R1B-16 PE=3 SV=1;	PF00931.23	NB-ARC	NB-ARC domain
g30361	0.044	-4.50714	0.00444964	1	yes	down	------	------	------	------	------	------	ENOG410YGUY	S:Function unknown	XP_031092049.1	kiwellin-1-like [Ipomoea triloba]	sp|A0A1D6GNR3|KWL1_MAIZE;	Kiwellin-1 OS=Zea mays OX=4577 GN=KWL1 PE=1 SV=1;	------	------	------
g3041	4.09	2.03208	0.00866076	0.291359	yes	up	GO:0005856;GO:0005737;GO:000377	CC:cytoskeleton;CC:cytoplasm;MF:actin binding;	K05759	PFN	------	------	ENOG41126PD	S:Function unknown	XP_031114772.1	profilin-1-like [Ipomoea triloba]	sp|Q941H7|PROF_LITCN;	Profilin OS=Litchi chinensis OX=151069 PE=1 SV=1;	PF00235.20	Profilin	Profilin
g30412	0.138	-2.86241	0.000211957	0.0459123	yes	down	GO:000973	BP:response to auxin;	K14488;nau	SAUR;	map04075	Plant hormone signal transduction	ENOG410YVYP	S:Function unknown	XP_031092633.1	auxin-responsive protein SAUR15-like [Ipomoea triloba]	sp|O22150|SAU36_ARATH;	Auxin-responsive protein SAUR36 OS=Arabidopsis thaliana OX=3702 GN=SAUR36 PE=2 SV=1;	PF02519.15	Auxin_inducible	Auxin responsive protein
g30477	0.297	-1.75208	0.00776553	0.275994	yes	down	------	------	------	------	------	------	ENOG4111DAB	S:Function unknown	XP_031090724.1	BTB/POZ domain-containing protein At5g17580-like [Ipomoea triloba]	sp|Q9LF66|Y5758_ARATH;	BTB/POZ domain-containing protein At5g17580 OS=Arabidopsis thaliana OX=3702 GN=At5g17580 PE=2 SV=1;	PF03000.15	NPH3	NPH3 family
g305	5.961	2.57562	0.000760428	0.0893685	yes	up	GO:004687	MF:metal ion binding;	------	------	------	------	COG5063	S:Function unknown	XP_031115668.1	zinc finger CCCH domain-containing protein 43-like isoform X2 [Ipomoea triloba]	sp|Q9STM4|C3H43_ARATH;	Zinc finger CCCH domain-containing protein 43 OS=Arabidopsis thaliana OX=3702 GN=At3g48440 PE=2 SV=1;	PF00642.25;PF18345.2;PF14608.7;PF18044.2	zf-CCCH;zf_CCCH_4;zf-CCCH_2;zf-CCCH_4	Zinc finger C-x8-C-x5-C-x3-H type;Zinc finger domain;RNA-binding, Nab2-type zinc finger;CCCH-type zinc finger
g3054	12.782	3.67606	0.00100684	0.105443	yes	up	GO:0009423;GO:0009073;GO:0009507;GO:000384	BP:chorismate biosynthetic process;BP:aromatic amino acid family biosynthetic process;CC:chloroplast;MF:3-deoxy-7-phosphoheptulonate synthase activity;	K01626	E2.5.1.54, aroF, aroG, aroH	map00400	Phenylalanine, tyrosine and tryptophan biosynthesis	COG3200	E:Amino acid transport and metabolism	XP_031116052.1	phospho-2-dehydro-3-deoxyheptonate aldolase 1, chloroplastic-like [Ipomoea triloba]	sp|P27608|AROF_TOBAC;	Phospho-2-dehydro-3-deoxyheptonate aldolase 1, chloroplastic OS=Nicotiana tabacum OX=4097 GN=DHAPS-1 PE=2 SV=1;	PF01474.17	DAHP_synth_2	Class-II DAHP synthetase family
g30549	0.343	-1.54266	0.00518723	0.234686	yes	down	------	------	K08332	VAC8	------	------	ENOG410XRTN	S:Function unknown	XP_031092998.1	U-box domain-containing protein 44-like [Ipomoea triloba]	sp|Q9LM76|PUB44_ARATH;	U-box domain-containing protein 44 OS=Arabidopsis thaliana OX=3702 GN=PUB44 PE=1 SV=1;	PF00514.24;PF05804.13	Arm;KAP	Armadillo/beta-catenin-like repeat;Kinesin-associated protein
g30554	2.389	1.25625	0.00674503	0.261947	yes	up	GO:0006207;GO:0009116;GO:0044205;GO:0004590;GO:000458	BP:'de novo' pyrimidine nucleobase biosynthetic process;BP:nucleoside metabolic process;BP:'de novo' UMP biosynthetic process;MF:orotidine-5'-phosphate decarboxylase activity;MF:orotate phosphoribosyltransferase activity;	K13421	UMPS	map00240	Pyrimidine metabolism	COG0284	F:Nucleotide transport and metabolism	XP_031092681.1	uridine 5'-monophosphate synthase [Ipomoea triloba]	sp|Q42942|UMPS_TOBAC;	Uridine 5'-monophosphate synthase;	PF00215.25;PF00462.25;PF00156.28	OMPdecase;Glutaredoxin;Pribosyltran	Orotidine 5'-phosphate decarboxylase / HUMPS family;Glutaredoxin;Phosphoribosyl transferase domain
g30584	2.627	1.39319	0.00386356	0.205089	yes	up	GO:0006412;GO:0005840;GO:000373	BP:translation;CC:ribosome;MF:structural constituent of ribosome;	K02930;K12129	RP-L4e, RPL4;PRR7	map03010;map04712	Ribosome;Circadian rhythm - plant	COG0088	J:Translation, ribosomal structure and biogenesis	XP_031091665.1	two-component response regulator-like APRR7 isoform X1 [Ipomoea triloba]	sp|Q9SF40|RL4A_ARATH;	60S ribosomal protein L4-1 OS=Arabidopsis thaliana OX=3702 GN=RPL4A PE=1 SV=1;	PF00573.23;PF14374.7;PF00072.25	Ribosomal_L4;Ribos_L4_asso_C;Response_reg	Ribosomal protein L4/L1 family;60S ribosomal protein L4 C-terminal domain;Response regulator receiver domain
g30627	5.866	2.55231	0.000688687	0.084633	yes	up	GO:0046148;GO:0009543;GO:0046872;GO:0004503;GO:0004097;GO:000550	BP:pigment biosynthetic process;CC:chloroplast thylakoid lumen;MF:metal ion binding;MF:monophenol monooxygenase activity;MF:catechol oxidase activity;MF:copper ion binding;	K00422	E1.10.3.1	map00950;map00350	Isoquinoline alkaloid biosynthesis;Tyrosine metabolism	ENOG410XSH6	S:Function unknown	Q9MB14.2;;;	;Flags: Precursor [Ipomoea batatas]	sp|Q9MB14|PPO2_IPOBA;	Polyphenol oxidase II, chloroplastic OS=Ipomoea batatas OX=4120 GN=co-2 PE=2 SV=2;	PF12143.9;PF00264.21;PF12142.9	PPO1_KFDV;Tyrosinase;PPO1_DWL	Protein of unknown function;Common central domain of tyrosinase;Polyphenol oxidase middle domain
g30687	0.339	-1.56098	0.00242541	0.164421	yes	down	------	------	------	------	------	------	ENOG410YE78	S:Function unknown	XP_019159189.1	PREDICTED: uncharacterized protein LOC109155929 isoform X1 [Ipomoea nil]	------	------	PF05097.13	DUF688	Protein of unknown function
g30691	3.224	1.68885	0.0015439	0.133604	yes	up	GO:0006468;GO:0006412;GO:0005840;GO:0016021;GO:0005886;GO:0004675;GO:0003735;GO:0004674;GO:0004672;GO:000552	BP:protein phosphorylation;BP:translation;CC:ribosome;CC:integral component of membrane;CC:plasma membrane;MF:transmembrane receptor protein serine/threonine kinase activity;MF:structural constituent of ribosome;MF:protein serine/threonine kinase activity;MF:protein kinase activity;MF:ATP binding;	------	------	------	------	COG0515	S:Function unknown	TEY37522.1	large subunit ribosomal protein L11e [Salvia splendens]	sp|P42795|RL111_ARATH;	60S ribosomal protein L11-1 OS=Arabidopsis thaliana OX=3702 GN=RPL11A PE=2 SV=2;	PF00069.26;PF07714.18;PF00673.22;PF00281.20	Pkinase;PK_Tyr_Ser-Thr;Ribosomal_L5_C;Ribosomal_L5	Protein kinase domain;Protein tyrosine and serine/threonine kinase;ribosomal L5P family C-terminus;Ribosomal protein L5
g30700	3.044	1.60576	0.00533401	0.237649	yes	up	------	------	------	------	------	------	COG2124	Q:Secondary metabolites biosynthesis, transport and catabolism	XP_031091411.1	cytochrome P450 CYP72A219-like isoform X4 [Ipomoea triloba]	sp|H2DH21|C7A29_PANGI;	Cytochrome P450 CYP72A219 OS=Panax ginseng OX=4054 PE=2 SV=1;	PF00067.23	p450	Cytochrome P450
g30751	3.634	1.86163	0.00108527	0.108985	yes	up	GO:0006412;GO:0005840;GO:0016021;GO:0003735;GO:0004672;GO:000552	BP:translation;CC:ribosome;CC:integral component of membrane;MF:structural constituent of ribosome;MF:protein kinase activity;MF:ATP binding;	K02868	RP-L11e, RPL11	map03010	Ribosome	COG0094	L:Replication, recombination and repair	TEY37522.1	large subunit ribosomal protein L11e [Salvia splendens]	sp|P42795|RL111_ARATH;	60S ribosomal protein L11-1 OS=Arabidopsis thaliana OX=3702 GN=RPL11A PE=2 SV=2;	PF00281.20;PF07714.18;PF00069.26	Ribosomal_L5;PK_Tyr_Ser-Thr;Pkinase	Ribosomal protein L5;Protein tyrosine and serine/threonine kinase;Protein kinase domain
g30932	0.247	-2.01583	0.00518743	0.234686	yes	down	GO:0003924;GO:000552	MF:GTPase activity;MF:GTP binding;	K07976	RAB	------	------	COG1100	S:Function unknown	XP_031090712.1	septum-promoting GTP-binding protein 1-like [Ipomoea triloba]	sp|P87027|SPG1_SCHPO;	Septum-promoting GTP-binding protein 1 OS=Schizosaccharomyces pombe;	PF00071.23;PF08477.14	Ras;Roc	Ras family;Ras of Complex, Roc, domain of DAPkinase
g31012	5.977	2.57952	0.00130321	0.121603	yes	up	GO:001602	CC:integral component of membrane;	------	------	------	------	ENOG410YJ5T	S:Function unknown	XP_031090661.1	uncharacterized protein LOC115995698 [Ipomoea triloba]	------	------	------	------	------
g31017	3.654	1.86935	0.000597227	0.0780349	yes	up	GO:0032040;GO:0031428;GO:003051	CC:small-subunit processome;CC:box C/D snoRNP complex;MF:snoRNA binding;	K14564	NOP56	map03008	Ribosome biogenesis in eukaryotes	COG1498	S:Function unknown	XP_031092407.1	nucleolar protein 56-like [Ipomoea triloba]	sp|O94514|NOP56_SCHPO;	Nucleolar protein 56 OS=Schizosaccharomyces pombe;	PF01798.19;PF08156.14	Nop;NOP5NT	snoRNA binding domain, fibrillarin;NOP5NT
g31032	2.341	1.22733	0.00678515	0.262376	yes	up	GO:0032259;GO:0008168;GO:000372	BP:methylation;MF:methyltransferase activity;MF:RNA binding;	K21971	NSUN6	------	------	COG0144	S:Function unknown	XP_031132405.1	putative methyltransferase NSUN6 [Ipomoea triloba]	sp|Q9SSE8|GLYT1_ARATH;	Probable glycosyltransferase At3g07620 OS=Arabidopsis thaliana OX=3702 GN=At3g07620 PE=3 SV=1;	PF03016.16;PF01189.18;PF01472.21	Exostosin;Methyltr_RsmB-F;PUA	Exostosin family;16S rRNA methyltransferase RsmB/F;PUA domain
g31069	0.348	-1.52355	0.000503943	0.0721416	yes	down	GO:0016123;GO:0009941;GO:0004497;GO:0020037;GO:0016705;GO:0010291;GO:000550	BP:xanthophyll biosynthetic process;CC:chloroplast envelope;MF:monooxygenase activity;MF:heme binding;MF:oxidoreductase activity, acting on paired donors, with incorporation or reduction of molecular oxygen;MF:carotene beta-ring hydroxylase activity;MF:iron ion binding;	K15747	LUT5, CYP97A3	map00906	Carotenoid biosynthesis	COG2124	S:Function unknown	XP_031092336.1	protein LUTEIN DEFICIENT 5, chloroplastic [Ipomoea triloba]	sp|Q93VK5|LUT5_ARATH;	Protein LUTEIN DEFICIENT 5, chloroplastic OS=Arabidopsis thaliana OX=3702 GN=CYP97A3 PE=1 SV=1;	PF00067.23	p450	Cytochrome P450
g31075	0.414	-1.27363	0.00915176	0.297293	yes	down	GO:0016123;GO:0009941;GO:0004497;GO:0020037;GO:0016705;GO:0010291;GO:000550	BP:xanthophyll biosynthetic process;CC:chloroplast envelope;MF:monooxygenase activity;MF:heme binding;MF:oxidoreductase activity, acting on paired donors, with incorporation or reduction of molecular oxygen;MF:carotene beta-ring hydroxylase activity;MF:iron ion binding;	K15747	LUT5, CYP97A3	map00906	Carotenoid biosynthesis	COG2124	Q:Secondary metabolites biosynthesis, transport and catabolism	XP_031092336.1	protein LUTEIN DEFICIENT 5, chloroplastic [Ipomoea triloba]	sp|Q93VK5|LUT5_ARATH;	Protein LUTEIN DEFICIENT 5, chloroplastic OS=Arabidopsis thaliana OX=3702 GN=CYP97A3 PE=1 SV=1;	PF00067.23	p450	Cytochrome P450
g31090	0.373	-1.42277	0.00441774	0.2152	yes	down	GO:0005634;GO:000367	CC:nucleus;MF:DNA binding;	------	------	------	------	ENOG41113XD;ENOG410YG61	K:Transcription;S:Function unknown	XP_031093081.1	protein PHOSPHATE STARVATION RESPONSE 1-like isoform X2 [Ipomoea triloba]	sp|Q8GUN5|PHL1_ARATH;	Protein PHR1-LIKE 1 OS=Arabidopsis thaliana OX=3702 GN=PHL1 PE=1 SV=1;	PF14379.7;PF00249.32	Myb_CC_LHEQLE;Myb_DNA-binding	MYB-CC type transfactor, LHEQLE motif;Myb-like DNA-binding domain
g31123	2.613	1.38568	0.00620082	0.252072	yes	up	GO:000418	MF:serine-type carboxypeptidase activity;	K16297	SCPL-II	------	------	COG2939	E:Amino acid transport and metabolism	XP_031091553.1	serine carboxypeptidase-like 26 isoform X1 [Ipomoea triloba]	sp|Q9ZQQ0|SCP26_ARATH;	Serine carboxypeptidase-like 26 OS=Arabidopsis thaliana OX=3702 GN=SCPL26 PE=2 SV=1;	PF00450.23	Peptidase_S10	Serine carboxypeptidase
g31134	2.806	1.48831	0.00126382	0.11968	yes	up	GO:0006508;GO:001602	BP:proteolysis;CC:integral component of membrane;	------	------	------	------	COG2234	S:Function unknown	XP_031092606.1	endoplasmic reticulum metallopeptidase 1-like [Ipomoea triloba]	sp|Q0VGW4|ERMP1_XENLA;	Endoplasmic reticulum metallopeptidase 1 OS=Xenopus laevis OX=8355 GN=ermp1 PE=2 SV=1;	PF04389.18;PF01546.29	Peptidase_M28;Peptidase_M20	Peptidase family M28;Peptidase family M20/M25/M40
g31226	0.282	-1.82651	0.000387832	0.0610393	yes	down	GO:0048544;GO:0016021;GO:001630	BP:recognition of pollen;CC:integral component of membrane;MF:kinase activity;	------	------	------	------	------	------	XP_031102679.1	uncharacterized protein LOC116006454 [Ipomoea triloba]	------	------	------	------	------
g31264	3.887	1.95881	0.00784326	0.276088	yes	up	GO:000367	MF:DNA binding;	------	------	------	------	ENOG410Y4AY	S:Function unknown	XP_031092426.1	uncharacterized protein LOC115997090 [Ipomoea triloba]	------	------	PF07460.12	NUMOD3	NUMOD3 motif
g31268	3.459	1.7903	0.000873733	0.0967686	yes	up	GO:0009058;GO:0008483;GO:0030170;GO:0003824;GO:000402	BP:biosynthetic process;MF:transaminase activity;MF:pyridoxal phosphate binding;MF:catalytic activity;MF:L-alanin;	K00814	GPT, ALT	map00220;map00250;map00710	Arginine biosynthesis;Alanine, aspartate and glutamate metabolism;Carbon fixation in photosynthetic organisms	COG0436	O:Posttranslational modification, protein turnover, chaperones	XP_031091455.1	alanine aminotransferase 2-like [Ipomoea triloba]	sp|Q9LDV4|ALAT2_ARATH;	Alanine aminotransferase 2, mitochondrial OS=Arabidopsis thaliana OX=3702 GN=ALAAT2 PE=1 SV=1;	PF00155.22	Aminotran_1_2	Aminotransferase class I and II
g31280	5.707	2.51261	0.00196065	0.152107	yes	up	GO:0002181;GO:0000028;GO:0006412;GO:0022627;GO:000373	BP:cytoplasmic translation;BP:ribosomal small subunit assembly;BP:translation;CC:cytosolic small ribosomal subunit;MF:structural constituent of ribosome;	K02998	RP-SAe, RPSA	map03010	Ribosome	COG0052	J:Translation, ribosomal structure and biogenesis	XP_031090806.1	40S ribosomal protein SA-like isoform X1 [Ipomoea triloba]	sp|O80377|RSSA_DAUCA;	40S ribosomal protein SA OS=Daucus carota OX=4039 GN=179B PE=2 SV=1;	PF00318.21;PF16122.6	Ribosomal_S2;40S_SA_C	Ribosomal protein S2;40S ribosomal protein SA C-terminus
g31294	2.554	1.35253	0.000444968	0.0672777	yes	up	GO:0006412;GO:0015935;GO:0016021;GO:0005840;GO:0003735;GO:0003723;GO:000827	BP:translation;CC:small ribosomal subunit;CC:integral component of membrane;CC:ribosome;MF:structural constituent of ribosome;MF:RNA binding;MF:zinc ion binding;	K02980	RP-S29e, RPS29	map03010	Ribosome	------	------	GAY37647.1	hypothetical protein CUMW_030640 [Citrus unshiu]	sp|Q680P8|RS29_ARATH;	40S ribosomal protein S29 OS=Arabidopsis thaliana OX=3702 GN=RPS29A PE=3 SV=2;	PF00253.22	Ribosomal_S14	Ribosomal protein S14p/S29e
g31427	0.1	-3.31628	0.000281207	0.0532966	yes	down	GO:0009686;GO:0009416;GO:0051213;GO:0016707;GO:0046872;GO:001649	BP:gibberellin biosynthetic process;BP:response to light stimulus;MF:dioxygenase activity;MF:gibberellin 3-beta-dioxygenase activity;MF:metal ion binding;MF:oxidoreductase activity;	K04124	E1.14.11.15	map00904	Diterpenoid biosynthesis	COG3491	S:Function unknown	XP_031093107.1	gibberellin 3-beta-dioxygenase 1-like isoform X2 [Ipomoea triloba]	sp|O24648|G3OX_PEA;	Gibberellin 3-beta-dioxygenase 1 OS=Pisum sativum OX=3888 GN=LE PE=1 SV=1;	PF03171.21	2OG-FeII_Oxy	2OG-F
g31434	3.063	1.61482	0.00834226	0.286007	yes	up	GO:0031969;GO:0016021;GO:0005471;GO:000552	CC:chloroplast membrane;CC:integral component of membrane;MF:AT;MF:ATP binding;	K03301	TC.AAA	------	------	COG3202	C:Energy production and conversion	XP_031090804.1	plastidic ATP/ADP-transporter-like [Ipomoea triloba]	sp|O24381|TLC1_SOLTU;	Plastidic ATP/ADP-transporter OS=Solanum tuberosum OX=4113 PE=2 SV=2;	PF03219.15	TLC	TLC ATP/ADP transporter
g31620	4.074	2.02634	0.000961035	0.102636	yes	up	GO:0016021;GO:0031359;GO:001674	CC:integral component of membrane;CC:integral component of chloroplast outer membrane;MF:transferase activity;	------	------	------	------	COG0154	J:Translation, ribosomal structure and biogenesis	XP_031090672.1	outer envelope protein 64, chloroplastic-like [Ipomoea triloba]	sp|Q9LVH5|OE64C_ARATH;	Outer envelope protein 64, chloroplastic OS=Arabidopsis thaliana OX=3702 GN=OEP64 PE=1 SV=1;	PF01425.22;PF00515.29;PF13414.7;PF07719.18;PF13431.7	Amidase;TPR_1;TPR_11;TPR_2;TPR_17	Amidase;Tetratricopeptide repeat;TPR repeat;Tetratricopeptide repeat;Tetratricopeptide repeat
g31650	3.349	1.74352	0.00171225	0.138801	yes	up	GO:0006457;GO:0005737;GO:0051082;GO:000552	BP:protein folding;CC:cytoplasm;MF:unfolded protein binding;MF:ATP binding;	K09496	CCT4	------	------	COG0459	O:Posttranslational modification, protein turnover, chaperones	XP_031092634.1	T-complex protein 1 subunit delta-like [Ipomoea triloba]	sp|Q9LV21|TCPD_ARATH;	T-complex protein 1 subunit delta OS=Arabidopsis thaliana OX=3702 GN=CCT4 PE=1 SV=1;	PF00118.25	Cpn60_TCP1	TCP-1/cpn60 chaperonin family
g31665	4.761	2.25117	0.000525424	0.0744249	yes	up	GO:0046872;GO:001685	MF:metal ion binding;MF:racemase and epimerase activity, acting on amino acids and derivatives;	------	------	------	------	COG4948	M:Cell wall/membrane/envelope biogenesis	XP_031091633.1	L-Ala-D/L-amino acid epimerase-like [Ipomoea triloba]	sp|B9I2J6|AXEP_POPTR;	L-Ala-D/L-amino acid epimerase OS=Populus trichocarpa OX=3694 GN=POPTR_0012s05040g PE=3 SV=2;	PF13378.7;PF02746.17;PF07476.12	MR_MLE_C;MR_MLE_N;MAAL_C	Enolase C-terminal domain-like;Mandelate racemase / muconate lactonizing enzyme, N-terminal domain;Methylaspartate ammonia-lyase C-terminus
g31938	0.315	-1.66495	0.00157153	0.134696	yes	down	GO:0016540;GO:0005737;GO:0005829;GO:0016787;GO:0008798;GO:000406	BP:protein autoprocessing;CC:cytoplasm;CC:cytosol;MF:hydrolase activity;MF:beta-aspartyl-peptidase activity;MF:asparaginase activity;	K13051	ASRGL1, iaaA	map00460;map00250	Cyanoamino acid metabolism;Alanine, aspartate and glutamate metabolism	COG1446	L:Replication, recombination and repair	XP_031091196.1	isoaspartyl peptidase/L-asparaginase isoform X1 [Ipomoea triloba]	sp|Q9ZSD6|ASPG_LUPLU;	Isoaspartyl peptidase/L-asparaginase OS=Lupinus luteus OX=3873 PE=1 SV=1;	PF01112.19	Asparaginase_2	Asparaginase
g32084	16.611	4.05405	0.000652204	0.0814128	yes	up	GO:0008612;GO:0050514;GO:003403	BP:peptidyl-lysine modification to peptidyl-hypusine;MF:homospermidine synthas;MF:deoxyhypusine synthase activity;	K00809	DHPS, dys	------	------	COG1899	O:Posttranslational modification, protein turnover, chaperones	XP_031091261.1	deoxyhypusine synthase-like [Ipomoea triloba]	sp|Q9SC80|DHYS_TOBAC;	Deoxyhypusine synthase OS=Nicotiana tabacum OX=4097 GN=DHS1 PE=2 SV=1;	PF01916.18	DS	Deoxyhypusine synthase
g32726	2.575	1.36474	0.00727406	0.270014	yes	up	GO:0006813;GO:0016021;GO:0016020;GO:001507	BP:potassium ion transport;CC:integral component of membrane;CC:membrane;MF:potassium ion transmembrane transporter activity;	K03549	kup	------	------	COG3158	S:Function unknown	XP_031090459.1	potassium transporter 10-like isoform X3 [Ipomoea triloba]	sp|Q5Z6K9|HAK24_ORYSJ;	Potassium transporter 24 OS=Oryza sativa subsp. japonica OX=39947 GN=HAK24 PE=3 SV=1;	PF02705.17	K_trans	K+ potassium transporter
g32747	2.409	1.26817	0.00496847	0.229359	yes	up	GO:0005975;GO:005269	BP:carbohydrate metabolic process;MF:raffinose alpha-galactosidase activity;	K07407	E3.2.1.22B, galA, rafA	map00600;map00603;map00561;map00052	Sphingolipid metabolism;Glycosphingolipid biosynthesis - globo and isoglobo series;Glycerolipid metabolism;Galactose metabolism	ENOG410XPF1	S:Function unknown	XP_031093016.1	alpha-galactosidase 1-like [Ipomoea triloba]	sp|Q9FT97|AGAL1_ARATH;	Alpha-galactosidase 1 OS=Arabidopsis thaliana OX=3702 GN=AGAL1 PE=2 SV=1;	PF16499.6;PF17801.2;PF17450.3	Melibiase_2;Melibiase_C;Melibiase_2_C	Alpha galactosidase A;Alpha galactosidase C-terminal beta sandwich domain;Alpha galactosidase A C-terminal beta sandwich domain
g32774	4.348	2.12025	0.000250765	0.0506951	yes	up	GO:0006412;GO:0005840;GO:000373	BP:translation;CC:ribosome;MF:structural constituent of ribosome;	K02960	RP-S16e, RPS16	map03010	Ribosome	COG0103	J:Translation, ribosomal structure and biogenesis	XP_019163158.1	PREDICTED: 40S ribosomal protein S16 [Ipomoea nil]	sp|O22647|RS16_FRIAG;	40S ribosomal protein S16 OS=Fritillaria agrestis OX=64177 GN=RPS16 PE=2 SV=1;	PF00380.20	Ribosomal_S9	Ribosomal protein S9/S16
g33093	8.031	3.00554	0.00355908	0.199138	yes	up	GO:000486	MF:endopeptidase inhibitor activity;	------	------	------	------	ENOG410YHN1	O:Posttranslational modification, protein turnover, chaperones	XP_031091337.1	kunitz trypsin inhibitor 5-like [Ipomoea triloba]	sp|Q9LMU2|KTI2_ARATH;	Kunitz trypsin inhibitor 2 OS=Arabidopsis thaliana OX=3702 GN=KTI2 PE=2 SV=1;	PF00197.19	Kunitz_legume	Trypsin and protease inhibitor
g33195	50.522	5.65883	0.00636002	0.255474	yes	up	------	------	------	------	------	------	------	------	XP_019154255.1	PREDICTED: uncharacterized protein LOC109150726 [Ipomoea nil]	------	------	------	------	------
g33681	0.442	-1.17738	0.00625506	0.252387	yes	down	------	------	------	------	------	------	COG2263;COG4886	J:Translation, ribosomal structure and biogenesis;S:Function unknown	XP_019164458.1	PREDICTED: putative late blight resistance protein homolog R1B-16 [Ipomoea nil]	sp|Q6L3Z7|R1B14_SOLDE;	Putative late blight resistance protein homolog R1B-14 OS=Solanum demissum OX=50514 GN=R1B-14 PE=3 SV=1;	PF00931.23;PF14111.7;PF14392.7;PF13191.7;PF13173.7	NB-ARC;DUF4283;zf-CCHC_4;AAA_16;AAA_14	NB-ARC domain;Domain of unknown function;Zinc knuckle;AAA ATPase domain;AAA domain
g33685	0.359	-1.47698	0.00888827	0.29387	yes	down	------	------	------	------	------	------	COG2263;COG4886	J:Translation, ribosomal structure and biogenesis;S:Function unknown	XP_019164458.1	PREDICTED: putative late blight resistance protein homolog R1B-16 [Ipomoea nil]	sp|Q6L400|R1B16_SOLDE;	Putative late blight resistance protein homolog R1B-16 OS=Solanum demissum OX=50514 GN=R1B-16 PE=3 SV=1;	PF00931.23	NB-ARC	NB-ARC domain
g33858	5.756	2.52503	0.000171401	0.0420864	yes	up	GO:0000160;GO:001630	BP:phosphorelay signal transduction system;MF:kinase activity;	K14492	ARR-A	map04075	Plant hormone signal transduction	COG5641	S:Function unknown	XP_031091246.1	two-component response regulator ARR5-like [Ipomoea triloba]	sp|Q7G8V2|ARR15_ARATH;	Two-component response regulator ARR15 OS=Arabidopsis thaliana OX=3702 GN=ARR15 PE=1 SV=1;	PF00072.25	Response_reg	Response regulator receiver domain
g33882	6.895	2.78552	0.00101208	0.105443	yes	up	GO:0016020;GO:0016021;GO:0004497;GO:0020037;GO:0016709;GO:0016705;GO:000550	CC:membrane;CC:integral component of membrane;MF:monooxygenase activity;MF:heme binding;MF:oxidoreductase activity, acting on paired donors, with incorporation or reduction of molecular oxygen, NA;MF:oxidoreductase activity, acting on paired donors, with incorporation or reduction of molecular oxygen;MF:iron ion binding;	------	------	------	------	COG2124;COG2124	C:Energy production and conversion;I:Lipid transport and metabolism	XP_031092765.1	cytochrome P450 78A9 [Ipomoea triloba]	sp|O48927|C78A3_SOYBN;	Cytochrome P450 78A3 OS=Glycine max OX=3847 GN=CYP78A3 PE=2 SV=1;	PF00067.23	p450	Cytochrome P450
g34097	3.665	1.87367	0.00420477	0.212313	yes	up	GO:0016125;GO:0055114;GO:0004497;GO:0020037;GO:0016705;GO:0005506;GO:001649	BP:sterol metabolic process;BP:oxidation-reduction process;MF:monooxygenase activity;MF:heme binding;MF:oxidoreductase activity, acting on paired donors, with incorporation or reduction of molecular oxygen;MF:iron ion binding;MF:oxidoreductase activity;	K01723	AOS	map00592	alpha-Linolenic acid metabolism	ENOG410Y1KX	O:Posttranslational modification, protein turnover, chaperones	XP_031130985.1	allene oxide synthase 3-like [Ipomoea triloba]	sp|Q8GZP5|AOS3_SOLLC;	Allene oxide synthase 3 OS=Solanum lycopersicum OX=4081 GN=AOS3 PE=1 SV=1;	PF00067.23	p450	Cytochrome P450
g34220	0.101	-3.30953	7.45594e-08	0.000250827	yes	down	GO:0006952;GO:0002229;GO:0042742;GO:0016021;GO:0005886;GO:0004672;GO:0030246;GO:0004675;GO:000552	BP:defense response;BP:defense response to oomycetes;BP:defense response to bacterium;CC:integral component of membrane;CC:plasma membrane;MF:protein kinase activity;MF:carbohydrate binding;MF:transmembrane receptor protein serine/threonine kinase activity;MF:ATP binding;	------	------	------	------	COG0515	S:Function unknown	XP_031129740.1	L-type lectin-domain containing receptor kinase IX.1-like [Ipomoea triloba]	sp|Q9LXA5|LRK91_ARATH;	L-type lectin-domain containing receptor kinase IX.1 OS=Arabidopsis thaliana OX=3702 GN=LECRK91 PE=1 SV=1;	PF00139.20;PF00069.26;PF07714.18;PF18483.2;PF17667.2	Lectin_legB;Pkinase;PK_Tyr_Ser-Thr;Bact_lectin;Pkinase_fungal	Legume lectin domain;Protein kinase domain;Protein tyrosine and serine/threonine kinase;Bacterial lectin;Fungal protein kinase
g34249	0.206	-2.28208	0.000455345	0.0676475	yes	down	GO:0016192;GO:0015031;GO:0007264;GO:0005737;GO:0048046;GO:0005093;GO:001713	BP:vesicle-mediated transport;BP:protein transport;BP:small GTPase mediated signal transduction;CC:cytoplasm;CC:apoplast;MF:Rab GDP-dissociation inhibitor activity;MF:Rab GTPase binding;	K17255	GDI1_2	------	------	COG5044	O:Posttranslational modification, protein turnover, chaperones	XP_031130428.1	guanosine nucleotide diphosphate dissociation inhibitor At5g09550-like [Ipomoea triloba]	sp|Q9LXC0|GDI_ARATH;	Guanosine nucleotide diphosphate dissociation inhibitor At5g09550 OS=Arabidopsis thaliana OX=3702 GN=At5g09550 PE=3 SV=1;	PF00996.19;PF00795.23	GDI;CN_hydrolase	GDP dissociation inhibitor;Carbon-nitrogen hydrolase
g34307	2.766	1.46771	0.00119146	0.114931	yes	up	GO:0006412;GO:0000027;GO:0005840;GO:0022625;GO:0003735;GO:000372	BP:translation;BP:ribosomal large subunit assembly;CC:ribosome;CC:cytosolic large ribosomal subunit;MF:structural constituent of ribosome;MF:RNA binding;	K02925	RP-L3e, RPL3	map03010	Ribosome	COG0087	J:Translation, ribosomal structure and biogenesis	XP_031132331.1	60S ribosomal protein L3 [Ipomoea triloba]	sp|P35684|RL3_ORYSJ;	60S ribosomal protein L3 OS=Oryza sativa subsp. japonica OX=39947 GN=RPL3 PE=2 SV=2;	PF00297.23	Ribosomal_L3	Ribosomal protein L3
g34321	2.697	1.43127	0.00818927	0.283288	yes	up	GO:0042255;GO:0005829;GO:0005634;GO:000372	BP:ribosome assembly;CC:cytosol;CC:nucleus;MF:RNA binding;	K07565	NIP7	------	------	COG1374	J:Translation, ribosomal structure and biogenesis	XP_031129985.1	60S ribosome subunit biogenesis protein NIP7 homolog [Ipomoea triloba]	sp|A4QND5|NIP7_XENTR;	60S ribosome subunit biogenesis protein NIP7 homolog OS=Xenopus tropicalis OX=8364 GN=nip7 PE=2 SV=1;	PF17833.2;PF03657.14	UPF0113_N;UPF0113	UPF0113 Pre-PUA domain;UPF0113 PUA domain
g34378	7.807	2.96486	2.42952e-07	0.00054698	yes	up	------	------	------	------	------	------	------	------	------	------	------	------	------	------	------
g34379	2.403	1.26465	0.00033781	0.058333	yes	up	GO:0006526;GO:0009507;GO:0103045;GO:0004042;GO:000435	BP:arginine biosynthetic process;CC:chloroplast;MF:methione N-acyltransferase activity;MF:acetyl-Co;MF:glutamate N-acetyltransferase activity;	K00620	argJ	map00220	Arginine biosynthesis	COG1364	E:Amino acid transport and metabolism	XP_031129524.1	arginine biosynthesis bifunctional protein ArgJ, chloroplastic isoform X1 [Ipomoea triloba]	sp|A5AEC8|ARGJ_VITVI;	Arginine biosynthesis bifunctional protein ArgJ, chloroplastic OS=Vitis vinifera OX=29760 GN=VITISV_037692 PE=3 SV=1;	PF01960.19	ArgJ	ArgJ family
g34391	0.128	-2.96077	0.000390304	0.0610713	yes	down	------	------	------	------	------	------	ENOG410Y3K5	S:Function unknown	XP_031131510.1	acyl-CoA--sterol O-acyltransferase 1-like [Ipomoea triloba]	sp|Q9SV07|ASAT1_ARATH;	Acyl-CoA--sterol O-acyltransferase 1 OS=Arabidopsis thaliana OX=3702 GN=ASAT1 PE=1 SV=1;	PF13813.7	MBOAT_2	Membrane bound O-acyl transferase family
g34396	2.425	1.27816	0.00407556	0.210529	yes	up	GO:0002181;GO:0006412;GO:0000027;GO:0005840;GO:0022625;GO:0003735;GO:000372	BP:cytoplasmic translation;BP:translation;BP:ribosomal large subunit assembly;CC:ribosome;CC:cytosolic large ribosomal subunit;MF:structural constituent of ribosome;MF:RNA binding;	K02934	RP-L6e, RPL6	map03010	Ribosome	COG2163	J:Translation, ribosomal structure and biogenesis	XP_031131377.1	60S ribosomal protein L6-like [Ipomoea triloba]	sp|P34091|RL6_MESCR;	60S ribosomal protein L6 OS=Mesembryanthemum crystallinum OX=3544 GN=RPL6 PE=2 SV=1;	PF01159.20;PF03868.16	Ribosomal_L6e;Ribosomal_L6e_N	Ribosomal protein L6e;Ribosomal protein L6, N-terminal domain
g34433	2.73	1.44881	0.0043154	0.214281	yes	up	GO:0005829;GO:0003723;GO:000372	CC:cytosol;MF:RNA binding;MF:mRNA binding;	------	------	------	------	COG0724	S:Function unknown	XP_031130815.1	polyadenylate-binding protein RBP45-like [Ipomoea triloba]	sp|Q9LEB4|RBP45_NICPL;	Polyadenylate-binding protein RBP45 OS=Nicotiana plumbaginifolia OX=4092 GN=RBP45 PE=1 SV=1;	PF00076.23	RRM_1	RNA recognition motif.
g34438	21.968	4.45736	0.000244514	0.0502336	yes	up	GO:0016021;GO:002285	CC:integral component of membrane;MF:transmembrane transporter activity;	K15283;K05350	SLC35E1;bglB	map00460;map00500;map00940	Cyanoamino acid metabolism;Starch and sucrose metabolism;Phenylpropanoid biosynthesis	ENOG410XP1S	S:Function unknown	XP_031130105.1	glucose-6-phosphate/phosphate translocator 2, chloroplastic-like [Ipomoea triloba]	sp|Q94B38|GPT2_ARATH;	Glucose-6-phosphate/phosphate translocator 2, chloroplastic OS=Arabidopsis thaliana OX=3702 GN=GPT2 PE=2 SV=2;	PF03151.17;PF00892.21;PF08449.12	TPT;EamA;UAA	Triose-phosphate Transporter family;EamA-like transporter family;UAA transporter family
g34457	0.478	-1.06468	0.00382472	0.204236	yes	down	GO:0006468;GO:0048544;GO:0016021;GO:0005886;GO:0030246;GO:0004674;GO:000552	BP:protein phosphorylation;BP:recognition of pollen;CC:integral component of membrane;CC:plasma membrane;MF:carbohydrate binding;MF:protein serine/threonine kinase activity;MF:ATP binding;	------	------	------	------	COG0515	T:Signal transduction mechanisms	XP_031131004.1	G-type lectin S-receptor-like serine/threonine-protein kinase At1g11410 [Ipomoea triloba]	sp|Q9LPZ3|Y1141_ARATH;	G-type lectin S-receptor-like serine/threonine-protein kinase At1g11410 OS=Arabidopsis thaliana OX=3702 GN=At1g11410 PE=3 SV=3;	PF07714.18;PF00069.26;PF01453.25;PF00954.21;PF11883.9	PK_Tyr_Ser-Thr;Pkinase;B_lectin;S_locus_glycop;DUF3403	Protein tyrosine and serine/threonine kinase;Protein kinase domain;D-mannose binding lectin;S-locus glycoprotein domain;Domain of unknown function
g34459	0.377	-1.40673	0.00723026	0.269512	yes	down	GO:0048544;GO:0016021;GO:0004674;GO:0030246;GO:000552	BP:recognition of pollen;CC:integral component of membrane;MF:protein serine/threonine kinase activity;MF:carbohydrate binding;MF:ATP binding;	------	------	------	------	COG0515	T:Signal transduction mechanisms	XP_031131999.1	uncharacterized protein LOC116033394 [Ipomoea triloba]	sp|Q9LPZ3|Y1141_ARATH;	G-type lectin S-receptor-like serine/threonine-protein kinase At1g11410 OS=Arabidopsis thaliana OX=3702 GN=At1g11410 PE=3 SV=3;	PF07714.18;PF00069.26;PF01453.25;PF08276.12;PF00954.21;PF11883.9	PK_Tyr_Ser-Thr;Pkinase;B_lectin;PAN_2;S_locus_glycop;DUF3403	Protein tyrosine and serine/threonine kinase;Protein kinase domain;D-mannose binding lectin;PAN-like domain;S-locus glycoprotein domain;Domain of unknown function
g34464	0.321	-1.64063	0.00833162	0.286007	yes	down	GO:0006468;GO:0048544;GO:0016021;GO:0005886;GO:0030246;GO:0004674;GO:000552	BP:protein phosphorylation;BP:recognition of pollen;CC:integral component of membrane;CC:plasma membrane;MF:carbohydrate binding;MF:protein serine/threonine kinase activity;MF:ATP binding;	------	------	------	------	COG0515	T:Signal transduction mechanisms	XP_031131993.1	uncharacterized protein LOC116033385 [Ipomoea triloba]	sp|O81906|B120_ARATH;	G-type lectin S-receptor-like serine/threonine-protein kinase B120 OS=Arabidopsis thaliana OX=3702 GN=B120 PE=2 SV=1;	PF07714.18;PF00069.26;PF01453.25;PF00954.21;PF08276.12;PF11883.9	PK_Tyr_Ser-Thr;Pkinase;B_lectin;S_locus_glycop;PAN_2;DUF3403	Protein tyrosine and serine/threonine kinase;Protein kinase domain;D-mannose binding lectin;S-locus glycoprotein domain;PAN-like domain;Domain of unknown function
g34691	0.305	-1.711	0.00317512	0.191419	yes	down	GO:0006281;GO:0006261;GO:0006260;GO:0005634;GO:0005663;GO:0009360;GO:0003887;GO:0003677;GO:000552	BP:DNA repair;BP:DNA-dependent DNA replication;BP:DNA replication;CC:nucleus;CC:DNA replication factor C complex;CC:DNA polymerase III complex;MF:DNA-directed DNA polymerase activity;MF:DNA binding;MF:ATP binding;	------	------	------	------	COG2812	O:Posttranslational modification, protein turnover, chaperones	XP_031131143.1	protein STICHEL-like 3 [Ipomoea triloba]	sp|F4JRP0|STIL3_ARATH;	Protein STICHEL-like 3 OS=Arabidopsis thaliana OX=3702 GN=At4g18820 PE=3 SV=1;	PF13177.7;PF00004.30;PF12169.9;PF13191.7	DNA_pol3_delta2;AAA;DNA_pol3_gamma3;AAA_16	DNA polymerase III, delta subunit;ATPase family associated with various cellular activities;DNA polymerase III subunits gamma and tau domain III;AAA ATPase domain
g34715	5.102	2.35093	2.32719e-06	0.00284689	yes	up	GO:0016021;GO:0042626;GO:0016887;GO:000552	CC:integral component of membrane;MF:ATPase activity, coupled to transmembrane movement of substances;MF:ATPase activity;MF:ATP binding;	cann;K05658	;ABCB1, CD243	map02010	ABC transporters	COG1132	J:Translation, ribosomal structure and biogenesis	XP_031130814.1	ABC transporter B family member 9-like [Ipomoea triloba]	sp|Q9FWX7|AB11B_ARATH;	ABC transporter B family member 11 OS=Arabidopsis thaliana OX=3702 GN=ABCB11 PE=2 SV=1;	PF00664.24;PF00005.28;PF02463.20;PF13555.7;PF09818.10	ABC_membrane;ABC_tran;SMC_N;AAA_29;ABC_ATPase	ABC transporter transmembrane region;ABC transporter;RecF/RecN/SMC N terminal domain;P-loop containing region of AAA domain;Predicted ATPase of the ABC class
g34716	0.436	-1.19878	0.00327328	0.192455	yes	down	GO:0055085;GO:0016021;GO:0042626;GO:0016887;GO:000552	BP:transmembrane transport;CC:integral component of membrane;MF:ATPase activity, coupled to transmembrane movement of substances;MF:ATPase activity;MF:ATP binding;	K05658	ABCB1, CD243	map02010	ABC transporters	COG1132	V:Defense mechanisms	XP_031131430.1	ABC transporter B family member 9-like isoform X1 [Ipomoea triloba]	sp|Q9M0M2|AB9B_ARATH;	ABC transporter B family member 9 OS=Arabidopsis thaliana OX=3702 GN=ABCB9 PE=3 SV=2;	PF00664.24;PF00005.28;PF13555.7	ABC_membrane;ABC_tran;AAA_29	ABC transporter transmembrane region;ABC transporter;P-loop containing region of AAA domain
g34771	2.603	1.37995	0.00643758	0.256457	yes	up	GO:0032040;GO:0031428;GO:003051	CC:small-subunit processome;CC:box C/D snoRNP complex;MF:snoRNA binding;	K14565	NOP58	map03008	Ribosome biogenesis in eukaryotes	COG1498	J:Translation, ribosomal structure and biogenesis	XP_031130748.1	probable nucleolar protein 5-2 [Ipomoea triloba]	sp|Q9MAB3|NOP5B_ARATH;	Probable nucleolar protein 5-2 OS=Arabidopsis thaliana OX=3702 GN=NOP5-2 PE=1 SV=1;	PF01798.19;PF08156.14	Nop;NOP5NT	snoRNA binding domain, fibrillarin;NOP5NT
g34920	0.118	-3.07864	0.000403848	0.0624641	yes	down	GO:001602	CC:integral component of membrane;	------	------	------	------	COG4886	S:Function unknown	XP_019169558.1	PREDICTED: LRR receptor-like serine/threonine-protein kinase FLS2 [Ipomoea nil]	sp|Q9LNV9|RLP1_ARATH;	Receptor-like protein 1 OS=Arabidopsis thaliana OX=3702 GN=RLP1 PE=2 SV=2;	PF13855.7;PF12799.8	LRR_8;LRR_4	Leucine rich repeat;Leucine Rich repeats
g35066	0.224	-2.15905	0.00748356	0.272274	yes	down	------	------	------	------	------	------	ENOG410YAZM	S:Function unknown	XP_031132237.1	protein ABIL2-like isoform X1 [Ipomoea triloba]	sp|Q6NMC6|ABIL3_ARATH;	Protein ABIL3 OS=Arabidopsis thaliana OX=3702 GN=ABIL3 PE=2 SV=1;	------	------	------
g35075	0.293	-1.77196	0.000170519	0.0420864	yes	down	GO:000550	MF:calcium ion binding;	K06268	PPP3R, CNB	------	------	COG5126	S:Function unknown	XP_031129477.1	calcineurin B-like protein 7 isoform X1 [Ipomoea triloba]	sp|Q3HRP0|CNBL7_ORYSJ;	Calcineurin B-like protein 7 OS=Oryza sativa subsp. japonica OX=39947 GN=CBL7 PE=2 SV=1;	PF00036.33;PF13202.7;PF13499.7;PF13405.7;PF13833.7	EF-hand_1;EF-hand_5;EF-hand_7;EF-hand_6;EF-hand_8	EF hand;EF hand;EF-hand domain pair;EF-hand domain;EF-hand domain pair
g35087	9.187	3.19953	3.54812e-05	0.0167527	yes	up	GO:0030245;GO:0030246;GO:000881	BP:cellulose catabolic process;MF:carbohydrate binding;MF:cellulase activity;	K01179	E3.2.1.4	map00500	Starch and sucrose metabolism	ENOG410XPC9	G:Carbohydrate transport and metabolism	XP_031130995.1	endoglucanase 6 [Ipomoea triloba]	sp|Q42059|GUN6_ARATH;	Endoglucanase 6 OS=Arabidopsis thaliana OX=3702 GN=At1g64390 PE=2 SV=2;	PF00759.20;PF09478.11	Glyco_hydro_9;CBM49	Glycosyl hydrolase family 9;Carbohydrate binding domain CBM49
g35155	2.891	1.53154	0.0033909	0.19253	yes	up	GO:0006486;GO:0016021;GO:0000139;GO:001675	BP:protein glycosylation;CC:integral component of membrane;CC:Golgi membrane;MF:transferase activity, transferring glycosyl groups;	K20854	HPGT, B3GALT9_10_11	------	------	ENOG410XV5H	S:Function unknown	XP_031132308.1	hydroxyproline O-galactosyltransferase HPGT1-like [Ipomoea triloba]	sp|Q94F27|B3GTB_ARATH;	Hydroxyproline O-galactosyltransferase HPGT1 OS=Arabidopsis thaliana OX=3702 GN=HPTG1 PE=1 SV=1;	PF01762.22;PF13334.7	Galactosyl_T;DUF4094	Galactosyltransferase;Domain of unknown function
g35177	2.213	1.14611	0.00180563	0.144996	yes	up	GO:0050660;GO:001649	MF:flavin adenine dinucleotide binding;MF:oxidoreductase activity;	K08232	E1.6.5.4	map00053	Ascorbate and aldarate metabolism	COG0446	E:Amino acid transport and metabolism	XP_031131266.1	monodehydroascorbate reductase, chloroplastic/mitochondrial [Ipomoea triloba]	sp|P92947|MDAR_ARATH;	Monodehydroascorbate reductase, chloroplastic/mitochondrial OS=Arabidopsis thaliana OX=3702 GN=MDAR5 PE=1 SV=3;	PF07992.15;PF00070.28;PF13738.7	Pyr_redox_2;Pyr_redox;Pyr_redox_3	Pyridine nucleotide-disulphide oxidoreductase;Pyridine nucleotide-disulphide oxidoreductase;Pyridine nucleotide-disulphide oxidoreductase
g35255	2.828	1.49968	0.000347701	0.0585178	yes	up	GO:0006412;GO:0022627;GO:0005840;GO:000373	BP:translation;CC:cytosolic small ribosomal subunit;CC:ribosome;MF:structural constituent of ribosome;	K02951	RP-S12e, RPS12	map03010	Ribosome	COG1358	J:Translation, ribosomal structure and biogenesis	XP_031130069.1	40S ribosomal protein S12-like [Ipomoea triloba]	sp|Q9XHS0|RS12_HORVU;	40S ribosomal protein S12 OS=Hordeum vulgare OX=4513 GN=RPS12 PE=2 SV=1;	PF01248.27	Ribosomal_L7Ae	Ribosomal protein L7Ae/L30e/S12e/Gadd45 family
g35411	0.316	-1.66257	0.00343458	0.193784	yes	down	GO:001602	CC:integral component of membrane;	------	------	------	------	ENOG410YRT4	S:Function unknown	XP_019153762.1	PREDICTED: EG45-like domain containing protein [Ipomoea nil]	sp|Q9ZV52|EGC2_ARATH;	EG45-like domain containing protein 2 OS=Arabidopsis thaliana OX=3702 GN=EGC2 PE=2 SV=2;	PF03330.19	DPBB_1	Lytic transglycolase
g3611	3.07	1.61814	0.00587108	0.247197	yes	up	GO:0016021;GO:0015250;GO:0015267;GO:001520	CC:integral component of membrane;MF:water channel activity;MF:channel activity;MF:urea transmembrane transporter activity;	K09873	TIP	------	------	COG0580	F:Nucleotide transport and metabolism	XP_031114858.1	aquaporin TIP1-3-like [Ipomoea triloba]	sp|O82598|TIP13_ARATH;	Aquaporin TIP1-3 OS=Arabidopsis thaliana OX=3702 GN=TIP1-3 PE=1 SV=1;	PF00230.21	MIP	Major intrinsic protein
g36205	0.488	-1.03432	0.00661958	0.260097	yes	down	------	------	------	------	------	------	------	------	------	------	------	------	------	------	------
g36554	0.411	-1.2832	0.00923484	0.297293	yes	down	GO:0005524;GO:000467	MF:ATP binding;MF:protein kinase activity;	------	------	------	------	ENOG410XPP3	T:Signal transduction mechanisms	XP_031130905.1	serine/threonine-protein kinase STN7, chloroplastic [Ipomoea triloba]	sp|Q9S713|STT7_ARATH;	Serine/threonine-protein kinase STN7, chloroplastic OS=Arabidopsis thaliana OX=3702 GN=STN7 PE=1 SV=1;	PF00069.26;PF07714.18;PF01636.24;PF17667.2	Pkinase;PK_Tyr_Ser-Thr;APH;Pkinase_fungal	Protein kinase domain;Protein tyrosine and serine/threonine kinase;Phosphotransferase enzyme family;Fungal protein kinase
g3671	4.229	2.08019	0.00923166	0.297293	yes	up	GO:0006629;GO:0016021;GO:0016627;GO:001649	BP:lipid metabolic process;CC:integral component of membrane;MF:oxidoreductase activity, acting on the CH-CH group of donors;MF:oxidoreductase activity;	K10258	TER, TSC13, CER10	map01040;map00062	Biosynthesis of unsaturated fatty acids;Fatty acid elongation	ENOG410XS6P	S:Function unknown	XP_031117354.1	3-oxo-5-alpha-steroid 4-dehydrogenase 1 [Ipomoea triloba]	sp|Q2QDF6|DET2_GOSHI;	Steroid 5-alpha-reductase DET2 OS=Gossypium hirsutum OX=3635 GN=DET2 PE=1 SV=1;	PF02544.17;PF04191.14	Steroid_dh;PEMT	3-oxo-5-alpha-steroid 4-dehydrogenase;Phospholipid methyltransferase
g36729	0.051	-4.28497	0.00838929	1	yes	down	GO:0006355;GO:0016021;GO:0005634;GO:000367	BP:regulation of transcription, DNA-templated;CC:integral component of membrane;CC:nucleus;MF:DNA binding;	------	------	------	------	ENOG410ZJGQ	S:Function unknown	XP_031130515.1	protein SUPPRESSOR OF FRI 4 isoform X1 [Ipomoea triloba]	sp|Q9C5G0|SUF4_ARATH;	Protein SUPPRESSOR OF FRI 4 OS=Arabidopsis thaliana OX=3702 GN=SUF4 PE=1 SV=1;	PF13894.7;PF12171.9	zf-C2H2_4;zf-C2H2_jaz	C2H2-type zinc finger;Zinc-finger double-stranded RNA-binding
g3692	0.388	-1.36725	0.00323641	0.191777	yes	down	GO:000367	MF:DNA binding;	------	------	------	------	ENOG4111C5T	K:Transcription	XP_031115689.1	telomere repeat-binding protein 2-like [Ipomoea triloba]	sp|Q9FFY9|TRP4_ARATH;	Telomere repeat-binding protein 4 OS=Arabidopsis thaliana OX=3702 GN=TRP4 PE=1 SV=1;	------	------	------
g37220	10.707	3.42054	0.00923162	0.297293	yes	up	GO:0007165;GO:0016021;GO:0004674;GO:0003676;GO:0004672;GO:000552	BP:signal transduction;CC:integral component of membrane;MF:protein serine/threonine kinase activity;MF:nucleic acid binding;MF:protein kinase activity;MF:ATP binding;	------	------	------	------	ENOG411195E	L:Replication, recombination and repair	XP_031129677.1	uncharacterized protein LOC116031578 [Ipomoea triloba]	------	------	------	------	------
g37296	0.18	-2.47601	0.00127387	0.11968	yes	down	GO:0071949;GO:001649	MF:FAD binding;MF:oxidoreductase activity;	------	------	------	------	COG0277	C:Energy production and conversion	XP_031129641.1	berberine bridge enzyme-like 8 [Ipomoea triloba]	sp|Q9SA85|BBE8_ARATH;	Berberine bridge enzyme-like 8 OS=Arabidopsis thaliana OX=3702 GN=At1g30700 PE=2 SV=1;	PF08031.13;PF01565.24	BBE;FAD_binding_4	Berberine and berberine like;FAD binding domain
g37308	0.137	-2.87102	0.000413109	0.0635314	yes	down	GO:0071949;GO:001649	MF:FAD binding;MF:oxidoreductase activity;	------	------	------	------	COG0277	C:Energy production and conversion	XP_031129641.1	berberine bridge enzyme-like 8 [Ipomoea triloba]	sp|Q9SA85|BBE8_ARATH;	Berberine bridge enzyme-like 8 OS=Arabidopsis thaliana OX=3702 GN=At1g30700 PE=2 SV=1;	PF01565.24;PF08031.13	FAD_binding_4;BBE	FAD binding domain;Berberine and berberine like
g37324	0.199	-2.32798	0.00262295	0.173101	yes	down	------	------	K15813	LUP4	map00909	Sesquiterpenoid and triterpenoid biosynthesis	COG1657	I:Lipid transport and metabolism	XP_031129625.1	dammarenediol II synthase-like [Ipomoea triloba]	sp|Q08IT1|DADIS_PANGI;	Dammarenediol II synthase OS=Panax ginseng OX=4054 GN=DDS PE=1 SV=1;	PF13249.7;PF13243.7;PF00432.22	SQHop_cyclase_N;SQHop_cyclase_C;Prenyltrans	Squalene-hopene cyclase N-terminal domain;Squalene-hopene cyclase C-terminal domain;Prenyltransferase and squalene oxidase repeat
g37378	2.776	1.47286	0.00389375	0.205338	yes	up	GO:0006270;GO:0042555;GO:0005634;GO:0000347;GO:0003677;GO:0003678;GO:000552	BP:DNA replication initiation;CC:MCM complex;CC:nucleus;CC:THO complex;MF:DNA binding;MF:DNA helicase activity;MF:ATP binding;	K02541	MCM3	map03030	DNA replication	COG1241	S:Function unknown	XP_031130238.1	DNA replication licensing factor MCM3 homolog 2 isoform X1 [Ipomoea triloba]	sp|Q9SX04|MCM32_MAIZE;	DNA replication licensing factor MCM3 homolog 2 OS=Zea mays OX=4577 GN=ROA2 PE=2 SV=1;	PF00493.24;PF17207.4;PF17855.2;PF01078.22;PF14551.7;PF07726.12	MCM;MCM_OB;MCM_lid;Mg_chelatase;MCM_N;AAA_3	MCM P-loop domain;MCM OB domain;MCM AAA-lid domain;Magnesium chelatase, subunit ChlI;MCM N-terminal domain;ATPase family associated with various cellular activities
g37391	9.59	3.26156	0.00142896	0.129052	yes	up	GO:0018298;GO:0009765;GO:0009535;GO:0009522;GO:0009523;GO:0016021;GO:001616	BP:protein-chromophore linkage;BP:photosynthesis, light harvesting;CC:chloroplast thylakoid membrane;CC:photosystem I;CC:photosystem II;CC:integral component of membrane;MF:chlorophyll binding;	K08912	LHCB1	map00196	Photosynthesis - antenna proteins	ENOG410ZHBU	J:Translation, ribosomal structure and biogenesis	XP_019189279.1	PREDICTED: chlorophyll a-b binding protein of LHCII type 1 [Ipomoea nil]	sp|P27493|CB22_TOBAC;	Chlorophyll a-b binding protein 21, chloroplastic OS=Nicotiana tabacum OX=4097 GN=CAB21 PE=2 SV=1;	PF00504.22	Chloroa_b-bind	Chlorophyll A-B binding protein
g37523	0.405	-1.30495	0.00479588	0.226697	yes	down	GO:0046872;GO:005121	MF:metal ion binding;MF:dioxygenase activity;	------	------	------	------	COG3491	S:Function unknown	XP_031132292.1	codeine O-demethylase-like [Ipomoea triloba]	sp|Q39224|SRG1_ARATH;	Protein SRG1 OS=Arabidopsis thaliana OX=3702 GN=SRG1 PE=2 SV=1;	PF03171.21	2OG-FeII_Oxy	2OG-F
g37742	0.016	-5.97567	0.00990726	1	yes	down	------	------	------	------	------	------	COG4870	O:Posttranslational modification, protein turnover, chaperones	XP_031130654.1	zingipain-1-like [Ipomoea triloba]	sp|A2XQE8|SAG39_ORYSI;	Senescence-specific cysteine protease SAG39 OS=Oryza sativa subsp. indica OX=39946 GN=OsI_14861 PE=3 SV=1;	PF00112.24;PF08246.13;PF03051.16	Peptidase_C1;Inhibitor_I29;Peptidase_C1_2	Papain family cysteine protease;Cathepsin propeptide inhibitor domain;Peptidase C1-like family
g37748	0.011	-6.56721	1.36763e-05	0.00900279	yes	down	------	------	------	------	------	------	------	------	XP_019174051.1	PREDICTED: uncharacterized protein LOC109169628 [Ipomoea nil]	------	------	------	------	------
g37797	0.232	-2.10822	0.00563728	0.243917	yes	down	------	------	------	------	------	------	------	------	XP_031131375.1	uncharacterized protein LOC116032797 [Ipomoea triloba]	------	------	------	------	------
g37939	0.076	-3.72	0.00197347	0.152107	yes	down	GO:001602	CC:integral component of membrane;	------	------	------	------	ENOG410YB0S	S:Function unknown	XP_031130028.1	uncharacterized GPI-anchored protein At4g28100-like [Ipomoea triloba]	sp|Q9SUC9|UGPI7_ARATH;	Uncharacterized GPI-anchored protein At4g28100 OS=Arabidopsis thaliana OX=3702 GN=At4g28100 PE=2 SV=1;	PF19160.1	SPARK	SPARK
g37990	2.337	1.22478	0.00899918	0.295376	yes	up	------	------	------	------	------	------	------	------	XP_019181264.1	PREDICTED: uncharacterized protein LOC109176261 [Ipomoea nil]	------	------	------	------	------
g38029	2.696	1.43063	0.000379172	0.0600274	yes	up	------	------	------	------	------	------	ENOG4111Q9S	S:Function unknown	XP_031130342.1	uncharacterized protein LOC116032080 [Ipomoea triloba]	------	------	PF05542.12	DUF760	Protein of unknown function
g38042	0.412	-1.28044	0.00644342	0.256457	yes	down	GO:0004674;GO:0005524;GO:000467	MF:protein serine/threonine kinase activity;MF:ATP binding;MF:protein kinase activity;	------	------	------	------	COG0515	S:Function unknown	XP_031132306.1	serine/threonine-protein kinase STY46-like isoform X1 [Ipomoea triloba]	sp|F4JTP5|STY46_ARATH;	Serine/threonine-protein kinase STY46 OS=Arabidopsis thaliana OX=3702 GN=STY46 PE=1 SV=1;	PF07714.18;PF00069.26;PF01842.26;PF17667.2	PK_Tyr_Ser-Thr;Pkinase;ACT;Pkinase_fungal	Protein tyrosine and serine/threonine kinase;Protein kinase domain;ACT domain;Fungal protein kinase
g38109	6.812	2.76807	0.00123873	0.118641	yes	up	GO:0016021;GO:0004222;GO:000552	CC:integral component of membrane;MF:metalloendopeptidase activity;MF:ATP binding;	K10352	MYH	------	------	ENOG4111BJ8	S:Function unknown	XP_031131396.1	uncharacterized protein LOC116032817 [Ipomoea triloba]	------	------	PF07888.12	CALCOCO1	Calcium binding and coiled-coil domain
g38229	0.189	-2.40199	0.00804871	0.280871	yes	down	GO:0009308;GO:0016021;GO:0048038;GO:0005507;GO:000813	BP:amine metabolic process;CC:integral component of membrane;MF:quinone binding;MF:copper ion binding;MF:primary amine oxidase activity;	K00276	AOC3, AOC2, tynA	map00260;map00960;map00950;map00360;map00350;map00410	Glycine, serine and threonine metabolism;Tropane, piperidine and pyridine alkaloid biosynthesis;Isoquinoline alkaloid biosynthesis;Phenylalanine metabolism;Tyrosine metabolism;beta-Alanine metabolism	COG3733	M:Cell wall/membrane/envelope biogenesis	XP_031125241.1	primary amine oxidase-like [Ipomoea triloba]	sp|Q8H1H9|AMO_ARATH;	Primary amine oxidase OS=Arabidopsis thaliana OX=3702 GN=At1g62810 PE=2 SV=1;	PF01179.21;PF02728.17;PF02727.17	Cu_amine_oxid;Cu_amine_oxidN3;Cu_amine_oxidN2	Copper amine oxidase, enzyme domain;Copper amine oxidase, N3 domain;Copper amine oxidase, N2 domain
g38243	0.317	-1.6584	0.00197813	0.152107	yes	down	GO:0050661;GO:0050660;GO:000449	MF:NADP binding;MF:flavin adenine dinucleotide binding;MF:N,N-dimethylaniline monooxygenase activity;	------	------	------	------	COG2072	S:Function unknown	XP_031125718.1	flavin-containing monooxygenase FMO GS-OX-like 4 [Ipomoea triloba]	sp|Q94BV5|GSXL4_ARATH;	Flavin-containing monooxygenase FMO GS-OX-like 4 OS=Arabidopsis thaliana OX=3702 GN=At1g62600 PE=2 SV=1;	PF00743.20;PF13738.7;PF07992.15;PF13450.7;PF01266.25;PF00890.25;PF03486.15;PF00070.28;PF01946.18;PF12831.8;PF01593.25;PF01494.20	FMO-like;Pyr_redox_3;Pyr_redox_2;NAD_binding_8;DAO;FAD_binding_2;HI0933_like;Pyr_redox;Thi4;FAD_oxidored;Amino_oxidase;FAD_binding_3	Flavin-binding monooxygenase-like;Pyridine nucleotide-disulphide oxidoreductase;Pyridine nucleotide-disulphide oxidoreductase;NA;FAD dependent oxidoreductase;FAD binding domain;HI0933-like protein;Pyridine nucleotide-disulphide oxidoreductase;Thi4 family;FAD dependent oxidoreductase;Flavin containing amine oxidoreductase;FAD binding domain
g38253	7.694	2.94369	0.00760957	0.27463	yes	up	GO:0006857;GO:0010167;GO:0016021;GO:0022857;GO:001511	BP:oligopeptide transport;BP:response to nitrate;CC:integral component of membrane;MF:transmembrane transporter activity;MF:nitrate transmembrane transporter activity;	------	------	------	------	COG3104	S:Function unknown	XP_031124687.1	protein NRT1/ PTR FAMILY 6.3-like [Ipomoea triloba]	sp|Q05085|PTR7_ARATH;	Protein NRT1/ PTR FAMILY 6.3 OS=Arabidopsis thaliana OX=3702 GN=NPF6.3 PE=1 SV=1;	PF00854.22;PF03092.17	PTR2;BT1	POT family;BT1 family
g38275	2.624	1.39195	0.00469785	0.224195	yes	up	------	------	------	------	------	------	ENOG410ZFWD	S:Function unknown	XP_019156011.1	PREDICTED: uncharacterized protein LOC109152812 isoform X3 [Ipomoea nil]	------	------	------	------	------
g38358	4.008	2.00288	9.33283e-05	0.0297252	yes	up	------	------	------	------	------	------	------	------	XP_031125114.1	glycine-rich cell wall structural protein 1.8-like [Ipomoea triloba]	------	------	------	------	------
g38488	6.728	2.75011	0.00162238	0.135692	yes	up	GO:0016021;GO:0016887;GO:000552	CC:integral component of membrane;MF:ATPase activity;MF:ATP binding;	------	------	------	------	COG1131	S:Function unknown	XP_031125372.1	ABC transporter G family member 14-like [Ipomoea triloba]	sp|Q9C6W5|AB14G_ARATH;	ABC transporter G family member 14 OS=Arabidopsis thaliana OX=3702 GN=ABCG14 PE=2 SV=1;	PF01061.25;PF00005.28;PF19055.1;PF12698.8	ABC2_membrane;ABC_tran;ABC2_membrane_7;ABC2_membrane_3	ABC-2 type transporter;ABC transporter;ABC-2 type transporter;ABC-2 family transporter protein
g38539	7.379	2.88347	0.00425731	0.213827	yes	up	------	------	------	------	------	------	ENOG41121N2	O:Posttranslational modification, protein turnover, chaperones	XP_031124138.1	cell wall protein RBR3 [Ipomoea triloba]	sp|Q3U2C5|RN149_MOUSE;	E3 ubiquitin-protein ligase RNF149 OS=Mus musculus OX=10090 GN=Rnf149 PE=1 SV=3;	PF13639.7;PF17123.6;PF12678.8;PF00097.26;PF13923.7;PF14634.7;PF13920.7	zf-RING_2;zf-RING_11;zf-rbx1;zf-C3HC4;zf-C3HC4_2;zf-RING_5;zf-C3HC4_3	Ring finger domain;RING-like zinc finger;RING-H2 zinc finger domain;Zinc finger, C3HC4 type;Zinc finger, C3HC4 type;zinc-RING finger domain;Zinc finger, C3HC4 type
g38566	7.464	2.8999	0.00471177	0.224195	yes	up	GO:001602	CC:integral component of membrane;	------	------	------	------	ENOG4111DS5	S:Function unknown	XP_031125325.1	uncharacterized protein LOC116027731 [Ipomoea triloba]	------	------	------	------	------
g38648	3.973	1.99019	0.00342595	0.193703	yes	up	------	------	------	------	------	------	ENOG410YBYT	S:Function unknown	XP_031124066.1	pathogenesis-related protein 5-like [Ipomoea triloba]	sp|P28493|PR5_ARATH;	Pathogenesis-related protein 5 OS=Arabidopsis thaliana OX=3702 GN=At1g75040 PE=1 SV=1;	PF00314.18	Thaumatin	Thaumatin family
g38695	3.134	1.64819	0.000360931	0.0585178	yes	up	GO:0005737;GO:000372	CC:cytoplasm;MF:RNA binding;	K13126	PABPC	map03018;map03013;map03015	RNA degradation;RNA transport;mRNA surveillance pathway	ENOG410XR5X	S:Function unknown	XP_031125086.1	polyadenylate-binding protein 2-like [Ipomoea triloba]	sp|Q9FXA2|PABP8_ARATH;	Polyadenylate-binding protein 8 OS=Arabidopsis thaliana OX=3702 GN=PAB8 PE=1 SV=1;	PF00076.23;PF00658.19;PF13893.7;PF16842.6	RRM_1;PABP;RRM_5;RRM_occluded	RNA recognition motif.;Poly-adenylate binding protein, unique domain;RNA recognition motif.;Occluded RNA-recognition motif
g38711	0.216	-2.21363	0.00362384	0.200939	yes	down	GO:0016540;GO:0005737;GO:0016787;GO:0008798;GO:000406	BP:protein autoprocessing;CC:cytoplasm;MF:hydrolase activity;MF:beta-aspartyl-peptidase activity;MF:asparaginase activity;	K13051	ASRGL1, iaaA	map00460;map00250	Cyanoamino acid metabolism;Alanine, aspartate and glutamate metabolism	COG1446	E:Amino acid transport and metabolism	XP_031124004.1	probable isoaspartyl peptidase/L-asparaginase 2 [Ipomoea triloba]	sp|Q8GXG1|ASPGB_ARATH;	Probable isoaspartyl peptidase/L-asparaginase 2 OS=Arabidopsis thaliana OX=3702 GN=At3g16150 PE=2 SV=2;	PF01112.19	Asparaginase_2	Asparaginase
g38740	2.649	1.40557	0.0063806	0.255537	yes	up	GO:0005737;GO:0005634;GO:0008757;GO:001627	CC:cytoplasm;CC:nucleus;MF:S-adenosylmethionine-dependent methyltransferase activity;MF:protein-arginine N-methyltransferase activity;	K18477	RMT2	------	------	ENOG4110T2S	O:Posttranslational modification, protein turnover, chaperones	RAL53570.1	hypothetical protein DM860_012185 [Cuscuta australis]	sp|Q10170|RMT2_SCHPO;	Protein arginine N-methyltransferase 2 OS=Schizosaccharomyces pombe;	PF12796.8;PF13857.7;PF13637.7;PF13606.7;PF00023.31;PF13649.7	Ank_2;Ank_5;Ank_4;Ank_3;Ank;Methyltransf_25	Ankyrin repeats;Ankyrin repeats;Ankyrin repeats;Ankyrin repeat;Ankyrin repeat;Methyltransferase domain
g38741	0.32	-1.64306	0.000957994	0.102636	yes	down	GO:000425	MF:serine-type endopeptidase activity;	------	------	------	------	COG1404	O:Posttranslational modification, protein turnover, chaperones	XP_031125063.1	subtilisin-like protease SBT1.7 [Ipomoea triloba]	sp|O65351|SBT17_ARATH;	Subtilisin-like protease SBT1.7 OS=Arabidopsis thaliana OX=3702 GN=SBT1.7 PE=1 SV=1;	PF00082.23;PF17766.2;PF05922.17;PF02225.23	Peptidase_S8;fn3_6;Inhibitor_I9;PA	Subtilase family;Fibronectin type-III domain;Peptidase inhibitor I9;PA domain
g38743	3.09	1.62773	0.00806889	0.280929	yes	up	GO:0005737;GO:001602	CC:cytoplasm;CC:integral component of membrane;	K13348	MPV17	map04146	Peroxisome	ENOG4111SYH	O:Posttranslational modification, protein turnover, chaperones	XP_031124428.1	protein Mpv17-like isoform X2 [Ipomoea triloba]	sp|Q66GV0|MPV17_XENLA;	Protein Mpv17 OS=Xenopus laevis OX=8355 GN=mpv17 PE=2 SV=2;	PF04117.13	Mpv17_PMP22	Mpv17 / PMP22 family
g38789	0.17	-2.5571	0.00651779	0.257961	yes	down	------	------	------	------	------	------	COG0515	T:Signal transduction mechanisms	XP_031123785.1	G-type lectin S-receptor-like serine/threonine-protein kinase At4g27290 [Ipomoea triloba]	sp|O81832|Y4729_ARATH;	G-type lectin S-receptor-like serine/threonine-protein kinase At4g27290 OS=Arabidopsis thaliana OX=3702 GN=At4g27290 PE=3 SV=4;	PF07714.18;PF00069.26;PF01453.25;PF00954.21;PF08276.12;PF11883.9	PK_Tyr_Ser-Thr;Pkinase;B_lectin;S_locus_glycop;PAN_2;DUF3403	Protein tyrosine and serine/threonine kinase;Protein kinase domain;D-mannose binding lectin;S-locus glycoprotein domain;PAN-like domain;Domain of unknown function
g38811	0.114	-3.13592	5.51735e-05	0.0217539	yes	down	------	------	------	------	------	------	COG0515	T:Signal transduction mechanisms	XP_019156182.1	PREDICTED: G-type lectin S-receptor-like serine/threonine-protein kinase At4g27290 [Ipomoea nil]	sp|O81832|Y4729_ARATH;	G-type lectin S-receptor-like serine/threonine-protein kinase At4g27290 OS=Arabidopsis thaliana OX=3702 GN=At4g27290 PE=3 SV=4;	PF00954.21;PF01453.25	S_locus_glycop;B_lectin	S-locus glycoprotein domain;D-mannose binding lectin
g38857	2.797	1.48411	0.00535698	0.237908	yes	up	GO:0005576;GO:0046872;GO:000399	CC:extracellular region;MF:metal ion binding;MF:acid phosphatase activity;	K22390	ACP7	------	------	COG1409	S:Function unknown	XP_031124720.1	purple acid phosphatase 1 isoform X1 [Ipomoea triloba]	sp|Q9SE00|PPAF1_IPOBA;	Purple acid phosphatase 1 OS=Ipomoea batatas OX=4120 GN=PAP1 PE=1 SV=1;	PF00149.29;PF14008.7;PF16656.6	Metallophos;Metallophos_C;Pur_ac_phosph_N	Calcineurin-like phosphoesterase;Iron/zinc purple acid phosphatase-like protein C;Purple acid Phosphatase, N-terminal domain
g38914	0.183	-2.44761	0.00411108	0.211274	yes	down	------	------	------	------	------	------	COG0515	T:Signal transduction mechanisms	XP_031123784.1	G-type lectin S-receptor-like serine/threonine-protein kinase At4g27290 [Ipomoea triloba]	sp|O81832|Y4729_ARATH;	G-type lectin S-receptor-like serine/threonine-protein kinase At4g27290 OS=Arabidopsis thaliana OX=3702 GN=At4g27290 PE=3 SV=4;	PF07714.18;PF00069.26;PF01453.25;PF08276.12;PF00954.21;PF11883.9	PK_Tyr_Ser-Thr;Pkinase;B_lectin;PAN_2;S_locus_glycop;DUF3403	Protein tyrosine and serine/threonine kinase;Protein kinase domain;D-mannose binding lectin;PAN-like domain;S-locus glycoprotein domain;Domain of unknown function
g38921	0.182	-2.45848	8.47129e-05	0.0274684	yes	down	------	------	------	------	------	------	COG0515	T:Signal transduction mechanisms	XP_031124521.1	G-type lectin S-receptor-like serine/threonine-protein kinase At4g27290 [Ipomoea triloba]	sp|O81832|Y4729_ARATH;	G-type lectin S-receptor-like serine/threonine-protein kinase At4g27290 OS=Arabidopsis thaliana OX=3702 GN=At4g27290 PE=3 SV=4;	PF07714.18;PF00069.26;PF01453.25;PF00954.21;PF11883.9	PK_Tyr_Ser-Thr;Pkinase;B_lectin;S_locus_glycop;DUF3403	Protein tyrosine and serine/threonine kinase;Protein kinase domain;D-mannose binding lectin;S-locus glycoprotein domain;Domain of unknown function
g38944	2.683	1.42411	0.00927209	0.298136	yes	up	GO:0009081;GO:0005829;GO:0052654;GO:0052655;GO:0052656;GO:0016301;GO:0004084;GO:000552	BP:branched-chain amino acid metabolic process;CC:cytosol;MF:L-leucine transaminase activity;MF:L-valine transaminase activity;MF:L-isoleucine transaminase activity;MF:kinase activity;MF:branched-chain-amino-acid transaminase activity;MF:ATP binding;	------	------	------	------	ENOG410ZF14	S:Function unknown	KAF3626974.1	hypothetical protein FXO37_30105 [Capsicum annuum]	------	------	------	------	------
g38945	0.218	-2.19876	0.0020611	0.155816	yes	down	GO:0006355;GO:0005634;GO:004356	BP:regulation of transcription, DNA-templated;CC:nucleus;MF:sequence-specific DNA binding;	K09338	HD-ZIP	------	------	ENOG410Z2UE	S:Function unknown	XP_031124897.1	homeobox-leucine zipper protein HAT22-like [Ipomoea triloba]	sp|P46604|HAT22_ARATH;	Homeobox-leucine zipper protein HAT22 OS=Arabidopsis thaliana OX=3702 GN=HAT22 PE=1 SV=1;	PF00046.30;PF02183.19;PF05920.12	Homeodomain;HALZ;Homeobox_KN	Homeodomain;Homeobox associated leucine zipper;Homeobox KN domain
g38948	3.968	1.9885	0.00364748	0.200939	yes	up	GO:0003333;GO:0016021;GO:0005886;GO:001517	BP:amino acid transmembrane transport;CC:integral component of membrane;CC:plasma membrane;MF:amino acid transmembrane transporter activity;	------	------	------	------	COG0814	E:Amino acid transport and metabolism	XP_031125573.1	amino acid permease 6-like [Ipomoea triloba]	sp|P92934|AAP6_ARATH;	Amino acid permease 6 OS=Arabidopsis thaliana OX=3702 GN=AAP6 PE=1 SV=1;	PF01490.19	Aa_trans	Transmembrane amino acid transporter protein
g39042	3.424	1.7757	0.000120263	0.035181	yes	up	GO:0015979;GO:0009507;GO:000432	BP:photosynthesis;CC:chloroplast;MF:ferredoxin-NADP+ reductase activity;	K02641	petH	map00195	Photosynthesis	COG0369	U:Intracellular trafficking, secretion, and vesicular transport	XP_031124841.1	ferredoxin--NADP reductase, root-type isozyme, chloroplastic-like isoform X1 [Ipomoea triloba]	sp|O04397|FENR2_TOBAC;	Ferredoxin--NADP reductase, root-type isozyme, chloroplastic OS=Nicotiana tabacum OX=4097 PE=2 SV=1;	PF00175.22	NAD_binding_1	Oxidoreductase NAD-binding domain
g39098	3.474	1.79665	6.61671e-05	0.0238759	yes	up	GO:0009507;GO:000432	CC:chloroplast;MF:ferredoxin-NADP+ reductase activity;	K02641	petH	map00195	Photosynthesis	COG0369	P:Inorganic ion transport and metabolism	XP_031124841.1	ferredoxin--NADP reductase, root-type isozyme, chloroplastic-like isoform X1 [Ipomoea triloba]	sp|O04397|FENR2_TOBAC;	Ferredoxin--NADP reductase, root-type isozyme, chloroplastic OS=Nicotiana tabacum OX=4097 PE=2 SV=1;	PF00175.22;PF00970.25	NAD_binding_1;FAD_binding_6	Oxidoreductase NAD-binding domain;Oxidoreductase FAD-binding domain
g39136	0.103	-3.28391	0.00430432	0.214227	yes	down	------	------	------	------	------	------	ENOG410YIYF	S:Function unknown	XP_031123793.1	lectin-like [Ipomoea triloba]	sp|O81865|P2A01_ARATH;	Protein PHLOEM PROTEIN 2-LIKE A1 OS=Arabidopsis thaliana OX=3702 GN=PP2A1 PE=2 SV=1;	PF14299.7	PP2	Phloem protein 2
g39212	7.731	2.95075	0.00110371	0.109657	yes	up	GO:0006541;GO:0044210;GO:0003883;GO:000552	BP:glutamine metabolic process;BP:'de novo' CTP biosynthetic process;MF:CTP synthase activity;MF:ATP binding;	K01937	pyrG, CTPS	map00240	Pyrimidine metabolism	COG0504	F:Nucleotide transport and metabolism	XP_031124434.1	CTP synthase-like isoform X1 [Ipomoea triloba]	sp|Q54V77|PYRG_DICDI;	CTP synthase OS=Dictyostelium discoideum OX=44689 GN=ctps PE=3 SV=1;	PF06418.15;PF00117.29	CTP_synth_N;GATase	CTP synthase N-terminus;Glutamine amidotransferase class-I
g3928	0.091	-3.45181	0.000893176	0.0979945	yes	down	------	------	------	------	------	------	ENOG410YTJH	S:Function unknown	XP_031117121.1	uncharacterized protein LOC116020746 [Ipomoea triloba]	------	------	------	------	------
g39321	0.337	-1.57042	0.000860934	0.096543	yes	down	------	------	K14496	PYL	map04016;map04075	MAPK signaling pathway - plant;Plant hormone signal transduction	ENOG4111HU5	S:Function unknown	XP_031125432.1	abscisic acid receptor PYL3-like [Ipomoea triloba]	sp|Q6EN42|PYL3_ORYSJ;	Abscisic acid receptor PYL3 OS=Oryza sativa subsp. japonica OX=39947 GN=PYL3 PE=1 SV=1;	PF10604.10	Polyketide_cyc2	Polyketide cyclase / dehydrase and lipid transport
g3957	4.067	2.02406	0.00632094	0.254664	yes	up	GO:0004674;GO:000552	MF:protein serine/threonine kinase activity;MF:ATP binding;	K04688	RPS6KB	------	------	ENOG410XNPH	T:Signal transduction mechanisms	XP_031117283.1	serine/threonine-protein kinase AtPK2/AtPK19-like [Ipomoea triloba]	sp|Q39030|KPK2_ARATH;	Serine/threonine-protein kinase AtPK2/AtPK19 OS=Arabidopsis thaliana OX=3702 GN=ATPK2 PE=1 SV=2;	PF00069.26;PF07714.18;PF14531.7;PF17667.2;PF06293.15;PF01636.24;PF00433.25	Pkinase;PK_Tyr_Ser-Thr;Kinase-like;Pkinase_fungal;Kdo;APH;Pkinase_C	Protein kinase domain;Protein tyrosine and serine/threonine kinase;Kinase-like;Fungal protein kinase;Lipopolysaccharide kinase;Phosphotransferase enzyme family;Protein kinase C terminal domain
g39607	0.212	-2.24043	0.00734559	0.271555	yes	down	GO:0006032;GO:0005975;GO:0016998;GO:0004568;GO:000806	BP:chitin catabolic process;BP:carbohydrate metabolic process;BP:cell wall macromolecule catabolic process;MF:chitinase activity;MF:chitin binding;	K01183	E3.2.1.14	map00520	Amino sugar and nucleotide sugar metabolism	COG3979	G:Carbohydrate transport and metabolism	XP_031124069.1	chitinase 5-like [Ipomoea triloba]	sp|Q7Y1Z0|CHI5_ORYSJ;	Chitinase 5 OS=Oryza sativa subsp. japonica OX=39947 GN=Cht5 PE=2 SV=1;	PF00182.20;PF00187.20	Glyco_hydro_19;Chitin_bind_1	Chitinase class I;Chitin recognition protein
g39696	0.147	-2.76303	0.000916038	0.0994086	yes	down	GO:0006032;GO:0005975;GO:0016998;GO:0004568;GO:000806	BP:chitin catabolic process;BP:carbohydrate metabolic process;BP:cell wall macromolecule catabolic process;MF:chitinase activity;MF:chitin binding;	K01183	E3.2.1.14	map00520	Amino sugar and nucleotide sugar metabolism	COG3979	G:Carbohydrate transport and metabolism	XP_031124068.1	LOW QUALITY PROTEIN: uncharacterized protein LOC116026808 [Ipomoea triloba]	sp|Q7Y1Z0|CHI5_ORYSJ;	Chitinase 5 OS=Oryza sativa subsp. japonica OX=39947 GN=Cht5 PE=2 SV=1;	PF00182.20;PF00187.20	Glyco_hydro_19;Chitin_bind_1	Chitinase class I;Chitin recognition protein
g39697	0.19	-2.39654	0.00374791	0.203056	yes	down	GO:0006032;GO:0005975;GO:0016998;GO:0004568;GO:000806	BP:chitin catabolic process;BP:carbohydrate metabolic process;BP:cell wall macromolecule catabolic process;MF:chitinase activity;MF:chitin binding;	K01183	E3.2.1.14	map00520	Amino sugar and nucleotide sugar metabolism	COG3979	G:Carbohydrate transport and metabolism	XP_031124068.1	LOW QUALITY PROTEIN: uncharacterized protein LOC116026808 [Ipomoea triloba]	sp|Q7Y1Z0|CHI5_ORYSJ;	Chitinase 5 OS=Oryza sativa subsp. japonica OX=39947 GN=Cht5 PE=2 SV=1;	PF00182.20	Glyco_hydro_19	Chitinase class I
g39699	0.367	-1.44539	0.0058225	0.245998	yes	down	GO:0006032;GO:0005975;GO:0016998;GO:0004568;GO:000806	BP:chitin catabolic process;BP:carbohydrate metabolic process;BP:cell wall macromolecule catabolic process;MF:chitinase activity;MF:chitin binding;	K01183	E3.2.1.14	map00520	Amino sugar and nucleotide sugar metabolism	COG3979	G:Carbohydrate transport and metabolism	XP_019184655.1	PREDICTED: endochitinase EP3-like [Ipomoea nil]	sp|Q7Y1Z0|CHI5_ORYSJ;	Chitinase 5 OS=Oryza sativa subsp. japonica OX=39947 GN=Cht5 PE=2 SV=1;	PF00182.20;PF00187.20	Glyco_hydro_19;Chitin_bind_1	Chitinase class I;Chitin recognition protein
g39768	2.435	1.2839	0.00911366	0.296944	yes	up	GO:001602	CC:integral component of membrane;	------	------	------	------	ENOG410XRSQ	S:Function unknown	XP_031125235.1	phosphatidylinositol/phosphatidylcholine transfer protein SFH6-like [Ipomoea triloba]	sp|F4JVA6|SFH6_ARATH;	Phosphatidylinositol/phosphatidylcholine transfer protein SFH6 OS=Arabidopsis thaliana OX=3702 GN=SFH6 PE=2 SV=1;	PF00650.21;PF03765.16	CRAL_TRIO;CRAL_TRIO_N	CRAL/TRIO domain;CRAL/TRIO, N-terminal domain
g3984	0.255	-1.97303	0.00522627	0.234954	yes	down	------	------	------	------	------	------	ENOG410YT52;ENOG41117E6	S:Function unknown;	KAF1002486.1	hypothetical protein AG4045_002086 [Apium graveolens]	sp|P46688|GASA2_ARATH;	Gibberellin-regulated protein 2 OS=Arabidopsis thaliana OX=3702 GN=GASA2 PE=2 SV=1;	------	------	------
g4000	46.359	5.53477	0.00139123	1	yes	up	GO:0016021;GO:000486	CC:integral component of membrane;MF:serine-type endopeptidase inhibitor activity;	------	------	------	------	ENOG410XXHE	O:Posttranslational modification, protein turnover, chaperones	XP_019151840.1	PREDICTED: proteinase inhibitor PSI-1.2-like [Ipomoea nil]	sp|Q43502|IP23_SOLLC;	Proteinase inhibitor type-2 CEVI57 OS=Solanum lycopersicum OX=4081 GN=CEVI57 PE=2 SV=1;	PF02428.16	Prot_inhib_II	Potato type II proteinase inhibitor family
g4007	4.495	2.16838	0.00931411	0.298709	yes	up	GO:000370	MF:transcription factor activity, sequence-specific DNA binding;	------	------	------	------	ENOG410YFJG	S:Function unknown	XP_031117434.1	uncharacterized protein At4g06598-like [Ipomoea triloba]	------	------	PF00170.22;PF09726.10	bZIP_1;Macoilin	bZIP transcription factor;Macoilin family
g4026	0.181	-2.46693	0.000952862	0.102577	yes	down	------	------	------	------	------	------	COG0515	T:Signal transduction mechanisms	XP_031117473.1	wall-associated receptor kinase 2-like [Ipomoea triloba]	sp|Q9LMN7|WAK5_ARATH;	Wall-associated receptor kinase 5 OS=Arabidopsis thaliana OX=3702 GN=WAK5 PE=2 SV=1;	PF07714.18;PF00069.26	PK_Tyr_Ser-Thr;Pkinase	Protein tyrosine and serine/threonine kinase;Protein kinase domain
g40292	0.394	-1.34377	0.00739723	0.272274	yes	down	------	------	------	------	------	------	ENOG410XRM0	S:Function unknown	XP_031124929.1	E3 ubiquitin-protein ligase AIRP2-like [Ipomoea triloba]	sp|Q9M022|AIRP2_ARATH;	E3 ubiquitin-protein ligase AIRP2 OS=Arabidopsis thaliana OX=3702 GN=AIRP2 PE=1 SV=1;	PF13639.7;PF13920.7;PF14447.7	zf-RING_2;zf-C3HC4_3;Prok-RING_4	Ring finger domain;Zinc finger, C3HC4 type;Prokaryotic RING finger family 4
g4044	0.15	-2.73969	0.00321737	0.191777	yes	down	------	------	------	------	------	------	COG0515	T:Signal transduction mechanisms	XP_019184484.1	PREDICTED: wall-associated receptor kinase 2-like [Ipomoea nil]	sp|Q9LMP1|WAK2_ARATH;	Wall-associated receptor kinase 2 OS=Arabidopsis thaliana OX=3702 GN=WAK2 PE=1 SV=1;	PF00069.26;PF07714.18;PF07645.16;PF13947.7;PF12947.8;PF12662.8	Pkinase;PK_Tyr_Ser-Thr;EGF_CA;GUB_WAK_bind;EGF_3;cEGF	Protein kinase domain;Protein tyrosine and serine/threonine kinase;Calcium-binding EGF domain;Wall-associated receptor kinase galacturonan-binding;EGF domain;Complement Clr-like EGF-like
g4045	0.308	-1.6988	0.00377287	0.2038	yes	down	------	------	------	------	------	------	COG0515	T:Signal transduction mechanisms	XP_031115719.1	putative wall-associated receptor kinase-like 16 [Ipomoea triloba]	sp|Q9LMN7|WAK5_ARATH;	Wall-associated receptor kinase 5 OS=Arabidopsis thaliana OX=3702 GN=WAK5 PE=2 SV=1;	PF00069.26;PF07714.18;PF07645.16;PF00008.28;PF13947.7;PF12662.8;PF12947.8;PF12661.8;PF08488.12	Pkinase;PK_Tyr_Ser-Thr;EGF_CA;EGF;GUB_WAK_bind;cEGF;EGF_3;hEGF;WAK	Protein kinase domain;Protein tyrosine and serine/threonine kinase;Calcium-binding EGF domain;EGF-like domain;Wall-associated receptor kinase galacturonan-binding;Complement Clr-like EGF-like;EGF domain;Human growth factor-like EGF;Wall-associated kinase
g40458	15.48	3.95235	0.000222661	0.0464533	yes	up	GO:0006412;GO:0022627;GO:0015935;GO:0003735;GO:000372	BP:translation;CC:cytosolic small ribosomal subunit;CC:small ribosomal subunit;MF:structural constituent of ribosome;MF:RNA binding;	K02969	RP-S20e, RPS20	map03010	Ribosome	COG0051	J:Translation, ribosomal structure and biogenesis	XP_019200137.1	PREDICTED: 40S ribosomal protein S20-2-like [Ipomoea nil]	sp|Q9STY6|RS202_ARATH;	40S ribosomal protein S20-2 OS=Arabidopsis thaliana OX=3702 GN=RPS20B PE=2 SV=1;	PF00338.23	Ribosomal_S10	Ribosomal protein S10p/S20e
g40511	3.094	1.62959	0.00063832	0.0813752	yes	up	GO:0005983;GO:0009610;GO:0009631;GO:0009941;GO:0009570;GO:0005739;GO:0016301;GO:0102218;GO:0102216;GO:0050521;GO:0004673;GO:0046872;GO:000552	BP:starch catabolic process;BP:response to symbiotic fungus;BP:cold acclimation;CC:chloroplast envelope;CC:chloroplast stroma;CC:mitochondrion;MF:kinase activity;MF:starch, H2O dikinase activity;MF:maltodextrin water dikinase;MF:alpha-glucan, water dikinase activity;MF:protein histidine kinase activity;MF:metal ion binding;MF:ATP binding;	K08244	R1	------	------	ENOG410XUE8	S:Function unknown	XP_031124522.1	alpha-glucan water dikinase, chloroplastic [Ipomoea triloba]	sp|Q9AWA5|GWD1_SOLTU;	Alpha-glucan water dikinase, chloroplastic OS=Solanum tuberosum OX=4113 GN=R1 PE=1 SV=2;	PF01326.20	PPDK_N	Pyruvate phosphate dikinase, AMP/ATP-binding domain
g40643	2.756	1.46253	0.00462821	0.222825	yes	up	GO:0042273;GO:0000055;GO:0042254;GO:0000447;GO:0005730;GO:0005634;GO:003068	BP:ribosomal large subunit biogenesis;BP:ribosomal large subunit export from nucleus;BP:ribosome biogenesis;BP:endonucleolytic cleavage in ITS1 to separate SSU-rRNA from 5.8S rRNA and LSU-rRNA from tricistronic rRNA transcrip;CC:nucleolus;CC:nucleus;CC:preribosome, large subunit precursor;	K14852	RRS1	------	------	COG5225	J:Translation, ribosomal structure and biogenesis	XP_031123807.1	ribosome biogenesis regulatory protein homolog [Ipomoea triloba]	sp|Q9SH88|RRS1_ARATH;	Ribosome biogenesis regulatory protein homolog OS=Arabidopsis thaliana OX=3702 GN=At2g37990 PE=2 SV=2;	PF04939.13	RRS1	Ribosome biogenesis regulatory protein
g41101	3.153	1.65682	0.000311266	0.0573774	yes	up	GO:0016554;GO:1901259;GO:0009793;GO:0010497;GO:0070478;GO:0000373;GO:0016441;GO:0006401;GO:0006397;GO:0010494;GO:0009570;GO:0055087;GO:0004386;GO:0003724;GO:0003723;GO:0003676;GO:000552	BP:cytidine to uridine editing;BP:chloroplast rRNA processing;BP:embryo development ending in seed dormancy;BP:plasmodesmata-mediated intercellular transport;BP:nuclear-transcribed mRNA catabolic process, 3'-5' exonucleolytic nonsense-mediated decay;BP:Group II intron splicing;BP:posttranscriptional gene silencing;BP:RNA catabolic process;BP:mRNA processing;CC:cytoplasmic stress granule;CC:chloro…	------	------	------	------	COG4581	L:Replication, recombination and repair	XP_031124715.1	DExH-box ATP-dependent RNA helicase DExH15 chloroplastic [Ipomoea triloba]	sp|B9DFG3|ISE2_ARATH;	DExH-box ATP-dependent RNA helicase DExH15 chloroplastic OS=Arabidopsis thaliana OX=3702 GN=ISE2 PE=1 SV=2;	PF08148.13;PF00270.30;PF04851.16;PF00271.32;PF04546.14	DSHCT;DEAD;ResIII;Helicase_C;Sigma70_ner	DSHCT;DEAD/DEAH box helicase;Type III restriction enzyme, res subunit;Helicase conserved C-terminal domain;Sigma-70, non-essential region
g41215	11.5	3.52361	0.00148411	0.130477	yes	up	GO:0045893;GO:0006355;GO:0005634;GO:004356	BP:positive regulation of transcription, DNA-templated;BP:regulation of transcription, DNA-templated;CC:nucleus;MF:sequence-specific DNA binding;	K09338	HD-ZIP	------	------	ENOG410Z2UE	S:Function unknown	XP_031123925.1	homeobox-leucine zipper protein HAT5-like [Ipomoea triloba]	sp|A2X980|HOX16_ORYSI;	Homeobox-leucine zipper protein HOX16 OS=Oryza sativa subsp. indica OX=39946 GN=HOX16 PE=2 SV=1;	PF00046.30;PF02183.19	Homeodomain;HALZ	Homeodomain;Homeobox associated leucine zipper
g41292	56.509	5.82041	0.00430635	0.214227	yes	up	GO:000827	MF:zinc ion binding;	------	------	------	------	ENOG410Z4N5	S:Function unknown	XP_031124114.1	metallothionein-like protein 4B [Ipomoea triloba]	sp|Q42377|MT4B_ARATH;	Metallothionein-like protein 4B OS=Arabidopsis thaliana OX=3702 GN=MT4B PE=2 SV=2;	PF02068.17	Metallothio_PEC	Plant PEC family metallothionein
g4133	0.307	-1.70341	0.00236351	0.16332	yes	down	------	------	------	------	------	------	COG0515	T:Signal transduction mechanisms	XP_019184482.1	PREDICTED: putative wall-associated receptor kinase-like 16 [Ipomoea nil]	sp|Q9LMP1|WAK2_ARATH;	Wall-associated receptor kinase 2 OS=Arabidopsis thaliana OX=3702 GN=WAK2 PE=1 SV=1;	PF07645.16;PF13947.7;PF12947.8	EGF_CA;GUB_WAK_bind;EGF_3	Calcium-binding EGF domain;Wall-associated receptor kinase galacturonan-binding;EGF domain
g41383	0.168	-2.57693	2.39852e-05	0.0131738	yes	down	GO:0000256;GO:0006995;GO:0010136;GO:0006145;GO:0005783;GO:0016021;GO:0050897;GO:0004038;GO:000827	BP:allantoin catabolic process;BP:cellular response to nitrogen starvation;BP:ureide catabolic process;BP:purine nucleobase catabolic process;CC:endoplasmic reticulum;CC:integral component of membrane;MF:cobalt ion binding;MF:allantoinase activity;MF:zinc ion binding;	K01466	allB	map00230	Purine metabolism	COG0044	S:Function unknown	XP_019175432.1	PREDICTED: allantoinase [Ipomoea nil]	sp|Q94AP0|ALN_ARATH;	Allantoinase OS=Arabidopsis thaliana OX=3702 GN=ALN PE=1 SV=1;	PF01979.21;PF07969.12	Amidohydro_1;Amidohydro_3	Amidohydrolase family;Amidohydrolase family
g41618	3.168	1.66366	0.00336832	0.19253	yes	up	GO:0019941;GO:0016567;GO:0006412;GO:0005737;GO:0005840;GO:0005634;GO:0031625;GO:0003735;GO:003138	BP:modification-dependent protein catabolic process;BP:protein ubiquitination;BP:translation;CC:cytoplasm;CC:ribosome;CC:nucleus;MF:ubiquitin protein ligase binding;MF:structural constituent of ribosome;MF:protein tag;	K02977	RP-S27Ae, RPS27A	map03010	Ribosome	COG1998	J:Translation, ribosomal structure and biogenesis	RVW71362.1	Ubiquitin-40S ribosomal protein S27a [Vitis vinifera]	sp|P62980|RS27A_SOLLC;	Ubiquitin-40S ribosomal protein S27a OS=Solanum lycopersicum OX=4081 GN=UBI3 PE=1 SV=2;	PF00240.24;PF01599.20;PF11976.9;PF14560.7;PF13881.7	ubiquitin;Ribosomal_S27;Rad60-SLD;Ubiquitin_2;Rad60-SLD_2	Ubiquitin family;Ribosomal protein S27a;Ubiquitin-2 like Rad60 SUMO-like;Ubiquitin-like domain;Ubiquitin-2 like Rad60 SUMO-like
g41685	3.662	1.87255	1.08395e-05	0.00810341	yes	up	GO:0000463;GO:0022625;GO:000373	BP:maturation of LSU-rRNA from tricistronic rRNA transcrip;CC:cytosolic large ribosomal subunit;MF:structural constituent of ribosome;	K02937	RP-L7e, RPL7	map03010	Ribosome	COG1841	J:Translation, ribosomal structure and biogenesis	XP_031110861.1	60S ribosomal protein L7-2 [Ipomoea triloba]	sp|P60040|RL72_ARATH;	60S ribosomal protein L7-2 OS=Arabidopsis thaliana OX=3702 GN=RPL7B PE=1 SV=1;	PF08079.13;PF00327.21	Ribosomal_L30_N;Ribosomal_L30	Ribosomal L30 N-terminal domain;Ribosomal protein L30p/L7e
g41700	8.079	3.01411	0.00782212	0.276088	yes	up	GO:007194	MF:FAD binding;	------	------	------	------	COG0654	S:Function unknown	XP_031113326.1	monooxygenase 2-like isoform X1 [Ipomoea triloba]	sp|O81816|MO2_ARATH;	Monooxygenase 2 OS=Arabidopsis thaliana OX=3702 GN=MO2 PE=2 SV=1;	PF01494.20;PF05834.13;PF01266.25;PF00890.25;PF13450.7;PF01593.25;PF07992.15	FAD_binding_3;Lycopene_cycl;DAO;FAD_binding_2;NAD_binding_8;Amino_oxidase;Pyr_redox_2	FAD binding domain;Lycopene cyclase protein;FAD dependent oxidoreductase;FAD binding domain;NA;Flavin containing amine oxidoreductase;Pyridine nucleotide-disulphide oxidoreductase
g41704	3.635	1.86186	0.00637162	0.255537	yes	up	GO:0045454;GO:0005623;GO:0016740;GO:0050220;GO:0015035;GO:000905	BP:cell redox homeostasis;CC:cell;MF:transferase activity;MF:prostaglandin-E synthase activity;MF:protein disulfide oxidoreductase activity;MF:electron carrier activity;	K05309	PTGES2	map00590	Arachidonic acid metabolism	ENOG410XS2X	I:Lipid transport and metabolism	XP_031114156.1	prostaglandin E synthase 2-like [Ipomoea triloba]	sp|Q7ZUC7|PGES2_DANRE;	Prostaglandin E synthase 2 OS=Danio rerio OX=7955 GN=ptges2 PE=2 SV=1;	PF13417.7;PF00462.25;PF17172.5;PF13409.7;PF00043.26;PF13410.7	GST_N_3;Glutaredoxin;GST_N_4;GST_N_2;GST_C;GST_C_2	Glutathione S-transferase, N-terminal domain;Glutaredoxin;Glutathione S-transferase N-terminal domain;Glutathione S-transferase, N-terminal domain;Glutathione S-transferase, C-terminal domain;Glutathione S-transferase, C-terminal domain
g41823	0.212	-2.24018	0.000345184	0.0585178	yes	down	GO:0006468;GO:0007166;GO:0016021;GO:0005886;GO:0004674;GO:0004672;GO:000552	BP:protein phosphorylation;BP:cell surface receptor signaling pathway;CC:integral component of membrane;CC:plasma membrane;MF:protein serine/threonine kinase activity;MF:protein kinase activity;MF:ATP binding;	------	------	------	------	COG0515	S:Function unknown	XP_031107626.1	wall-associated receptor kinase-like 14 [Ipomoea triloba]	sp|Q8RY67|WAKLO_ARATH;	Wall-associated receptor kinase-like 14 OS=Arabidopsis thaliana OX=3702 GN=WAKL14 PE=2 SV=2;	PF00069.26;PF07714.18;PF12947.8	Pkinase;PK_Tyr_Ser-Thr;EGF_3	Protein kinase domain;Protein tyrosine and serine/threonine kinase;EGF domain
g41869	0.068	-3.88238	0.000705537	0.0857615	yes	down	GO:000418	MF:serine-type carboxypeptidase activity;	K16297	SCPL-II	------	------	COG2939	E:Amino acid transport and metabolism	XP_031108826.1	uncharacterized protein LOC116013291 [Ipomoea triloba]	sp|P52711|CBP23_HORVU;	Serine carboxypeptidase II-3 OS=Hordeum vulgare OX=4513 GN=CXP;2-3 PE=2 SV=1;	PF00450.23	Peptidase_S10	Serine carboxypeptidase
g41870	0.162	-2.62196	0.00603356	0.251175	yes	down	GO:000418	MF:serine-type carboxypeptidase activity;	K16297	SCPL-II	------	------	COG2939	E:Amino acid transport and metabolism	XP_031108814.1	uncharacterized protein LOC116013282 [Ipomoea triloba]	sp|P52711|CBP23_HORVU;	Serine carboxypeptidase II-3 OS=Hordeum vulgare OX=4513 GN=CXP;2-3 PE=2 SV=1;	PF00450.23	Peptidase_S10	Serine carboxypeptidase
g41920	0.195	-2.35862	0.00385764	0.205089	yes	down	GO:0016540;GO:0005737;GO:0016787;GO:0008798;GO:000406	BP:protein autoprocessing;CC:cytoplasm;MF:hydrolase activity;MF:beta-aspartyl-peptidase activity;MF:asparaginase activity;	K13051	ASRGL1, iaaA	map00460;map00250	Cyanoamino acid metabolism;Alanine, aspartate and glutamate metabolism	COG1446	E:Amino acid transport and metabolism	XP_031119217.1	probable isoaspartyl peptidase/L-asparaginase 2 [Ipomoea triloba]	sp|Q8GXG1|ASPGB_ARATH;	Probable isoaspartyl peptidase/L-asparaginase 2 OS=Arabidopsis thaliana OX=3702 GN=At3g16150 PE=2 SV=2;	PF01112.19	Asparaginase_2	Asparaginase
g41936	0.465	-1.1036	0.00874629	0.292276	yes	down	GO:0016021;GO:0005506;GO:0016705;GO:0004497;GO:002003	CC:integral component of membrane;MF:iron ion binding;MF:oxidoreductase activity, acting on paired donors, with incorporation or reduction of molecular oxygen;MF:monooxygenase activity;MF:heme binding;	------	------	------	------	COG2124	Q:Secondary metabolites biosynthesis, transport and catabolism	XP_031118766.1	cytochrome P450 81Q32-like [Ipomoea triloba]	sp|W8JMU7|CYQ32_CATRO;	Cytochrome P450 81Q32 OS=Catharanthus roseus OX=4058 GN=CYP81Q32 PE=2 SV=1;	PF00067.23	p450	Cytochrome P450
g41989	3.009	1.58932	0.00212524	0.157567	yes	up	GO:0003333;GO:0016021;GO:0005886;GO:001517	BP:amino acid transmembrane transport;CC:integral component of membrane;CC:plasma membrane;MF:amino acid transmembrane transporter activity;	------	------	------	------	COG0814	S:Function unknown	XP_031118825.1	amino acid permease 6-like [Ipomoea triloba]	sp|P92934|AAP6_ARATH;	Amino acid permease 6 OS=Arabidopsis thaliana OX=3702 GN=AAP6 PE=1 SV=1;	PF01490.19	Aa_trans	Transmembrane amino acid transporter protein
g42108	4.991	2.31929	2.76088e-08	0.000123839	yes	up	GO:0005737;GO:0005544;GO:000550	CC:cytoplasm;MF:calcium-dependent phospholipid binding;MF:calcium ion binding;	K17098	ANNAT	------	------	ENOG410XPUN	O:Posttranslational modification, protein turnover, chaperones	XP_031132410.1	annexin D1-like [Ipomoea triloba]	sp|Q9SYT0|ANXD1_ARATH;	Annexin D1 OS=Arabidopsis thaliana OX=3702 GN=ANN1 PE=1 SV=1;	PF00191.21	Annexin	Annexin
g42122	4.473	2.16136	1.41435e-06	0.00211468	yes	up	GO:0005737;GO:0005544;GO:000550	CC:cytoplasm;MF:calcium-dependent phospholipid binding;MF:calcium ion binding;	K17098	ANNAT	------	------	ENOG410XPUN	S:Function unknown	XP_031132410.1	annexin D1-like [Ipomoea triloba]	sp|Q9SYT0|ANXD1_ARATH;	Annexin D1 OS=Arabidopsis thaliana OX=3702 GN=ANN1 PE=1 SV=1;	PF00191.21	Annexin	Annexin
g42136	0.211	-2.24244	0.000182646	0.0423756	yes	down	GO:0007015;GO:0005975;GO:0051017;GO:0007163;GO:0016477;GO:0005737;GO:0016021;GO:0051015;GO:000455	BP:actin filament organization;BP:carbohydrate metabolic process;BP:actin filament bundle assembly;BP:establishment or maintenance of cell polarity;BP:cell migration;CC:cytoplasm;CC:integral component of membrane;MF:actin filament binding;MF:hydrolase activity, hydrolyzing O-glycosyl compounds;	K01210	E3.2.1.58	map00500	Starch and sucrose metabolism	COG2730	G:Carbohydrate transport and metabolism	XP_031091684.1	probable glucan 1,3-beta-glucosidase A [Ipomoea triloba]	sp|Q12700|EXG_SCHOC;	Glucan 1,3-beta-glucosidase OS=Schwanniomyces occidentalis OX=27300 PE=3 SV=1;	PF00150.19;PF06268.14	Cellulase;Fascin	Cellulase;Fascin domain
g42146	2.687	1.42602	0.000432879	0.0658197	yes	up	GO:0006508;GO:0030163;GO:000419	BP:proteolysis;BP:protein catabolic process;MF:aspartic-type endopeptidase activity;	------	------	------	------	ENOG410XNV7	S:Function unknown	XP_031127808.1	aspartic proteinase-like protein 1 [Ipomoea triloba]	sp|Q9LX20|ASPL1_ARATH;	Aspartic proteinase-like protein 1 OS=Arabidopsis thaliana OX=3702 GN=At5g10080 PE=2 SV=1;	PF14543.7;PF00026.24;PF14541.7	TAXi_N;Asp;TAXi_C	Xylanase inhibitor N-terminal;Eukaryotic aspartyl protease;Xylanase inhibitor C-terminal
g42154	0.119	-3.07625	0.00951269	0.299465	yes	down	GO:001602	CC:integral component of membrane;	K16282	RHA2	------	------	ENOG41121N2	S:Function unknown	XP_031132350.1	putative RING-H2 finger protein ATL35 [Ipomoea triloba]	sp|Q84W40|ATL11_ARATH;	RING-H2 finger protein ATL11 OS=Arabidopsis thaliana OX=3702 GN=ATL11 PE=2 SV=2;	PF13639.7;PF00097.26;PF13923.7;PF17123.6;PF12678.8;PF12861.8;PF11793.9;PF13920.7	zf-RING_2;zf-C3HC4;zf-C3HC4_2;zf-RING_11;zf-rbx1;zf-ANAPC11;FANCL_C;zf-C3HC4_3	Ring finger domain;Zinc finger, C3HC4 type;Zinc finger, C3HC4 type;RING-like zinc finger;RING-H2 zinc finger domain;Anaphase-promoting complex subunit 11 RING-H2 finger;FANCL C-terminal domain;Zinc finger, C3HC4 type
g4226	0.373	-1.42469	0.000105746	0.0326291	yes	down	------	------	------	------	------	------	ENOG4111MK6	S:Function unknown	XP_019154328.1	PREDICTED: uncharacterized protein LOC109150807 [Ipomoea nil]	sp|P0C2F6|RNHX1_ARATH;	Putative ribonuclease H protein At1g65750 OS=Arabidopsis thaliana OX=3702 GN=At1g65750 PE=3 SV=1;	PF00078.28;PF14111.7;PF13456.7;PF13966.7	RVT_1;DUF4283;RVT_3;zf-RVT	Reverse transcriptase;Domain of unknown function;Reverse transcriptase-like;zinc-binding in reverse transcriptase
g42330	0.171	-2.55037	0.00133849	0.12379	yes	down	------	------	K04733	IRAK4	------	------	COG4886	S:Function unknown	XP_031108409.1	MDIS1-interacting receptor like kinase 2-like [Ipomoea triloba]	sp|Q8VZG8|MIK2_ARATH;	MDIS1-interacting receptor like kinase 2 OS=Arabidopsis thaliana OX=3702 GN=MIK2 PE=1 SV=3;	PF00069.26;PF13855.7;PF07714.18;PF12799.8	Pkinase;LRR_8;PK_Tyr_Ser-Thr;LRR_4	Protein kinase domain;Leucine rich repeat;Protein tyrosine and serine/threonine kinase;Leucine Rich repeats
g42355	0.293	-1.771	0.00143497	0.129075	yes	down	GO:0016021;GO:0005886;GO:005111	CC:integral component of membrane;CC:plasma membrane;MF:sugar transmembrane transporter activity;	K15382	SLC50A, SWEET	------	------	ENOG4111M4R	U:Intracellular trafficking, secretion, and vesicular transport	XP_031091045.1	bidirectional sugar transporter SWEET1-like [Ipomoea triloba]	sp|Q8L9J7|SWET1_ARATH;	Bidirectional sugar transporter SWEET1 OS=Arabidopsis thaliana OX=3702 GN=SWEET1 PE=1 SV=1;	PF03083.17	MtN3_slv	Sugar efflux transporter for intercellular exchange
g42362	0.172	-2.54327	0.00744139	0.272274	yes	down	GO:0005737;GO:0008270;GO:0004022;GO:001649	CC:cytoplasm;MF:zinc ion binding;MF:alcohol dehydrogenas;MF:oxidoreductase activity;	K18857	ADH1	map00010;map00592;map00071;map00350	Glycolysis / Gluconeogenesis;alpha-Linolenic acid metabolism;Fatty acid degradation;Tyrosine metabolism	COG1062	S:Function unknown	XP_031120930.1	alcohol dehydrogenase 1 [Ipomoea triloba]	sp|P25141|ADH1_PETHY;	Alcohol dehydrogenase 1 OS=Petunia hybrida OX=4102 GN=ADH1 PE=1 SV=1;	PF00107.27;PF08240.13;PF16912.6	ADH_zinc_N;ADH_N;Glu_dehyd_C	Zinc-binding dehydrogenase;Alcohol dehydrogenase GroES-like domain;Glucose dehydrogenase C-terminus
g42483	2.223	1.15223	0.00922729	0.297293	yes	up	GO:0000462;GO:0006412;GO:0022627;GO:0005840;GO:000373	BP:maturation of SSU-rRNA from tricistronic rRNA transcrip;BP:translation;CC:cytosolic small ribosomal subunit;CC:ribosome;MF:structural constituent of ribosome;	K02995	RP-S8e, RPS8	map03010	Ribosome	COG2007	J:Translation, ribosomal structure and biogenesis	XP_031127639.1	40S ribosomal protein S8 [Ipomoea triloba]	sp|P49199|RS8_ORYSJ;	40S ribosomal protein S8 OS=Oryza sativa subsp. japonica OX=39947 GN=RPS8 PE=2 SV=2;	PF01201.23	Ribosomal_S8e	Ribosomal protein S8e
g42486	0.307	-1.70437	0.00109018	0.109071	yes	down	GO:000827	MF:zinc ion binding;	K10144	RCHY1, PIRH2	map04120	Ubiquitin mediated proteolysis	ENOG410XXHF	S:Function unknown	XP_031131475.1	E3 ubiquitin-protein ligase MIEL1 [Ipomoea triloba]	sp|Q8VZK0|MIEL1_ARATH;	E3 ubiquitin-protein ligase MIEL1 OS=Arabidopsis thaliana OX=3702 GN=MIEL1 PE=1 SV=1;	PF14599.7;PF05495.13;PF13639.7;PF13923.7;PF00097.26;PF13445.7;PF14634.7;PF13920.7	zinc_ribbon_6;zf-CHY;zf-RING_2;zf-C3HC4_2;zf-C3HC4;zf-RING_UBOX;zf-RING_5;zf-C3HC4_3	Zinc-ribbon;CHY zinc finger;Ring finger domain;Zinc finger, C3HC4 type;Zinc finger, C3HC4 type;RING-type zinc-finger;zinc-RING finger domain;Zinc finger, C3HC4 type
g42548	0.489	-1.03111	0.00961425	0.30122	yes	down	GO:0000502;GO:001602	CC:proteasome complex;CC:integral component of membrane;	------	------	------	------	COG0666	K:Transcription	XP_031118127.1	ankyrin repeat-containing protein At5g02620-like [Ipomoea triloba]	sp|Q6AWW5|Y5262_ARATH;	Ankyrin repeat-containing protein At5g02620 OS=Arabidopsis thaliana OX=3702 GN=At5g02620 PE=1 SV=1;	PF12796.8;PF13857.7;PF13637.7;PF13606.7;PF00023.31;PF13962.7	Ank_2;Ank_5;Ank_4;Ank_3;Ank;PGG	Ankyrin repeats;Ankyrin repeats;Ankyrin repeats;Ankyrin repeat;Ankyrin repeat;Domain of unknown function
g42654	2.267	1.18048	0.00217042	0.159162	yes	up	GO:0006430;GO:0005737;GO:0005829;GO:0004824;GO:0000049;GO:0003676;GO:000552	BP:lysyl-tRNA aminoacylation;CC:cytoplasm;CC:cytosol;MF:lysine-tRNA ligase activity;MF:tRNA binding;MF:nucleic acid binding;MF:ATP binding;	K04567	KARS, lysS	map00970	Aminoacyl-tRNA biosynthesis	COG1190	J:Translation, ribosomal structure and biogenesis	XP_031126797.1	lysine--tRNA ligase isoform X2 [Ipomoea triloba]	sp|Q6F2U9|SYK_ORYSJ;	Lysine--tRNA ligase OS=Oryza sativa subsp. japonica OX=39947 GN=Os03g0586800 PE=2 SV=1;	PF00152.21;PF01336.26;PF01409.21	tRNA-synt_2;tRNA_anti-codon;tRNA-synt_2d	tRNA synthetases class II;OB-fold nucleic acid binding domain;tRNA synthetases class II core domain
g42717	3.259	1.70465	0.000162001	0.0413592	yes	up	GO:0009082;GO:0009570;GO:0016836;GO:000416	BP:branched-chain amino acid biosynthetic process;CC:chloroplast stroma;MF:hydro-lyase activity;MF:dihydroxy-acid dehydratase activity;	K01687	ilvD	map00770;map00290	Pantothenate and CoA biosynthesis;Valine, leucine and isoleucine biosynthesis	COG0129	E:Amino acid transport and metabolism	XP_031129948.1	dihydroxy-acid dehydratase, chloroplastic [Ipomoea triloba]	sp|Q9LIR4|ILVD_ARATH;	Dihydroxy-acid dehydratase, chloroplastic OS=Arabidopsis thaliana OX=3702 GN=DHAD PE=1 SV=1;	PF00920.22	ILVD_EDD	Dehydratase family
g42828	8.546	3.09518	0.00214608	0.158444	yes	up	GO:0016021;GO:002285	CC:integral component of membrane;MF:transmembrane transporter activity;	------	------	------	------	COG0531	S:Function unknown	XP_031116811.1	probable polyamine transporter At1g31830 [Ipomoea triloba]	sp|Q9C6S5|PHSB_ARATH;	Probable polyamine transporter At1g31830 OS=Arabidopsis thaliana OX=3702 GN=At1g31830 PE=2 SV=1;	PF13520.7;PF00324.22	AA_permease_2;AA_permease	Amino acid permease;Amino acid permease
g42853	2.705	1.43565	0.00451035	0.218322	yes	up	GO:0008270;GO:0003676;GO:000372	MF:zinc ion binding;MF:nucleic acid binding;MF:RNA binding;	------	------	------	------	COG1278	K:Transcription	XP_031097225.1	glycine-rich protein 2 [Ipomoea triloba]	sp|P27484|GRP2_NICSY;	Glycine-rich protein 2 OS=Nicotiana sylvestris OX=4096 GN=GRP-2 PE=2 SV=1;	PF00313.23;PF00098.24;PF08206.12;PF13696.7	CSD;zf-CCHC;OB_RNB;zf-CCHC_2	'Cold-shock' DNA-binding domain;Zinc knuckle;Ribonuclease B OB domain;Zinc knuckle
g42947	3.988	1.99557	0.00110419	0.109657	yes	up	GO:0000454;GO:0001522;GO:0006364;GO:0031429;GO:0005730;GO:0003723;GO:003451	BP:snoRNA guided rRNA pseudouridine synthesis;BP:pseudouridine synthesis;BP:rRNA processing;CC:box H/ACA snoRNP complex;CC:nucleolus;MF:RNA binding;MF:box H/ACA snoRNA binding;	K11128	GAR1, NOLA1	map03008	Ribosome biogenesis in eukaryotes	COG3277	J:Translation, ribosomal structure and biogenesis	XP_031131506.1	putative H/ACA ribonucleoprotein complex subunit 1-like protein 1 [Ipomoea triloba]	sp|Q8VZT0|NLAL1_ARATH;	Putative H/ACA ribonucleoprotein complex subunit 1-like protein 1 OS=Arabidopsis thaliana OX=3702 GN=At3g03920 PE=2 SV=1;	PF04410.15	Gar1	Gar1/Naf1 RNA binding region
g42956	0.3	-1.73555	0.0090592	0.295886	yes	down	------	------	------	------	------	------	ENOG411192M	S:Function unknown	XP_031097400.1	F-box protein At2g26850-like isoform X1 [Ipomoea triloba]	sp|Q6NLB1|FB118_ARATH;	F-box protein At2g26850 OS=Arabidopsis thaliana OX=3702 GN=At2g26850 PE=2 SV=1;	PF00646.34;PF12937.8	F-box;F-box-like	F-box domain;F-box-like
g43037	2.028	1.02009	0.00317757	0.191419	yes	up	GO:0003676;GO:0005524;GO:000438	MF:nucleic acid binding;MF:ATP binding;MF:helicase activity;	K11594	DDX3X, bel	------	------	ENOG410XNTI	L:Replication, recombination and repair	XP_031125948.1	DEAD-box ATP-dependent RNA helicase 37-like [Ipomoea triloba]	sp|Q9M2F9|RH52_ARATH;	DEAD-box ATP-dependent RNA helicase 52 OS=Arabidopsis thaliana OX=3702 GN=RH52 PE=1 SV=1;	PF00270.30;PF00271.32	DEAD;Helicase_C	DEAD/DEAH box helicase;Helicase conserved C-terminal domain
g43081	2.565	1.35881	0.00922585	0.297293	yes	up	GO:0032446;GO:0016925;GO:0005737;GO:0031510;GO:0046872;GO:0019948;GO:000552	BP:protein modification by small protein conjugation;BP:protein sumoylation;CC:cytoplasm;CC:SUMO activating enzyme complex;MF:metal ion binding;MF:SUMO activating enzyme activity;MF:ATP binding;	K10685	UBLE1B, SAE2, UBA2	map04120	Ubiquitin mediated proteolysis	COG0476	G:Carbohydrate transport and metabolism	XP_031111761.1	SUMO-activating enzyme subunit 2-like [Ipomoea triloba]	sp|Q9SJT1|SAE2_ARATH;	SUMO-activating enzyme subunit 2 OS=Arabidopsis thaliana OX=3702 GN=SAE2 PE=1 SV=1;	PF00899.22;PF14732.7;PF10585.10	ThiF;UAE_UbL;UBA_e1_thiolCys	ThiF family;Ubiquitin/SUMO-activating enzyme ubiquitin-like domain;Ubiquitin-activating enzyme active site
g43091	2.071	1.05062	0.0052316	0.234954	yes	up	GO:000584	CC:ribosome;	K02975	RP-S25e, RPS25	map03010	Ribosome	------	------	XP_031129980.1	40S ribosomal protein S25 [Ipomoea triloba]	sp|P46301|RS25_SOLLC;	40S ribosomal protein S25 OS=Solanum lycopersicum OX=4081 GN=RPS25 PE=3 SV=1;	PF03297.16;PF12802.8;PF13412.7	Ribosomal_S25;MarR_2;HTH_24	S25 ribosomal protein;MarR family;Winged helix-turn-helix DNA-binding
g43172	0.484	-1.0462	0.00641711	0.256346	yes	down	GO:0016021;GO:0016020;GO:000588	CC:integral component of membrane;CC:membrane;CC:plasma membrane;	------	------	------	------	ENOG410YMN0	S:Function unknown	XP_031114400.1	CASP-like protein 5C1 [Ipomoea triloba]	sp|Q10EJ2|CSPLU_ORYSJ;	CASP-like protein 5C1 OS=Oryza sativa subsp. japonica OX=39947 GN=Os03g0767900 PE=2 SV=1;	PF04535.13	DUF588	Domain of unknown function
g43194	44.942	5.48999	1.37151e-05	0.00900279	yes	up	------	------	------	------	------	------	------	------	------	------	------	------	------	------	------
g43219	6.153	2.62124	0.000194957	0.044465	yes	up	GO:0005634;GO:000367	CC:nucleus;MF:DNA binding;	------	------	------	------	ENOG410YFA9	K:Transcription	XP_031091325.1	myb family transcription factor EFM-like [Ipomoea triloba]	sp|Q5VRW2|NOH1_ORYSJ;	Transcription factor NIGTH1 OS=Oryza sativa subsp. japonica OX=39947 GN=NHO1 PE=1 SV=2;	PF00249.32	Myb_DNA-binding	Myb-like DNA-binding domain
g43237	8.008	3.00148	0.00252527	0.168641	yes	up	GO:0051539;GO:0048307;GO:0051536;GO:0020037;GO:0046872;GO:001649	MF:4 iron, 4 sulfur cluster binding;MF:ferredoxin-nitrite reductase activity;MF:iron-sulfur cluster binding;MF:heme binding;MF:metal ion binding;MF:oxidoreductase activity;	K00366	nirA	map00910	Nitrogen metabolism	COG0155	Q:Secondary metabolites biosynthesis, transport and catabolism	XP_031092762.1	ferredoxin--nitrite reductase, chloroplastic-like [Ipomoea triloba]	sp|P38500|NIR_BETPN;	Ferredoxin--nitrite reductase, chloroplastic OS=Betula pendula OX=3505 GN=NIR1 PE=2 SV=1;	PF01077.23;PF03460.18	NIR_SIR;NIR_SIR_ferr	Nitrite and sulphite reductase 4Fe-4S domain;Nitrite/Sulfite reductase ferredoxin-like half domain
g43243	5.064	2.34021	5.73115e-05	0.0217539	yes	up	GO:0045454;GO:0005623;GO:0047134;GO:000804	BP:cell redox homeostasis;CC:cell;MF:protein-disulfide reductase activity;MF:enzyme activator activity;	K03671	trxA	------	------	COG0526	S:Function unknown	XP_031111935.1	thioredoxin M3, chloroplastic-like isoform X1 [Ipomoea triloba]	sp|Q9SEU7|TRXM3_ARATH;	Thioredoxin M3, chloroplastic OS=Arabidopsis thaliana OX=3702 GN=GAT1 PE=2 SV=2;	PF00085.21;PF13098.7;PF13905.7	Thioredoxin;Thioredoxin_2;Thioredoxin_8	Thioredoxin;Thioredoxin-like domain;Thioredoxin-like
g43253	2.286	1.19271	0.00717463	0.268182	yes	up	GO:0032259;GO:0009809;GO:0008757;GO:0008171;GO:0042409;GO:004687	BP:methylation;BP:lignin biosynthetic process;MF:S-adenosylmethionine-dependent methyltransferase activity;MF:O-methyltransferase activity;MF:caffeoyl-CoA O-methyltransferase activity;MF:metal ion binding;	K00588	E2.1.1.104	map00941;map00940;map00945	Flavonoid biosynthesis;Phenylpropanoid biosynthesis;Stilbenoid, diarylheptanoid and gingerol biosynthesis	COG4122	S:Function unknown	XP_031092794.1	caffeoyl-CoA O-methyltransferase 5 [Ipomoea triloba]	sp|O04899|CAMT5_TOBAC;	Caffeoyl-CoA O-methyltransferase 5 OS=Nicotiana tabacum OX=4097 GN=CCOAOMT5 PE=2 SV=1;	PF01596.18;PF13578.7	Methyltransf_3;Methyltransf_24	O-methyltransferase;Methyltransferase domain
g43289	9.084	3.18334	0.006729	0.261702	yes	up	------	------	------	------	------	------	ENOG410YU8R	S:Function unknown	XP_031131706.1	peamaclein-like [Ipomoea triloba]	sp|Q948Z4|SNAK1_SOLTU;	Snakin-1 OS=Solanum tuberosum OX=4113 GN=SN1 PE=1 SV=1;	PF02704.15	GASA	Gibberellin regulated protein
g43350	0.066	-3.91144	0.00433003	1	yes	down	------	------	------	------	------	------	------	------	XP_031094434.1	uncharacterized protein LOC115998904 [Ipomoea triloba]	------	------	PF13966.7;PF13456.7	zf-RVT;RVT_3	zinc-binding in reverse transcriptase;Reverse transcriptase-like
g43373	0.32	-1.64186	0.00195242	0.152107	yes	down	------	------	------	------	------	------	------	------	------	------	------	------	------	------	------
g43385	0.338	-1.56343	0.00579552	0.245998	yes	down	GO:0018298;GO:0009768;GO:0009416;GO:0009765;GO:0009535;GO:0009522;GO:0009523;GO:0016021;GO:0010287;GO:001616	BP:protein-chromophore linkage;BP:photosynthesis, light harvesting in photosystem I;BP:response to light stimulus;BP:photosynthesis, light harvesting;CC:chloroplast thylakoid membrane;CC:photosystem I;CC:photosystem II;CC:integral component of membrane;CC:plastoglobule;MF:chlorophyll binding;	K08909	LHCA3	map00196	Photosynthesis - antenna proteins	ENOG410ZM8E	S:Function unknown	XP_031130286.1	chlorophyll a-b binding protein 8, chloroplastic-like [Ipomoea triloba]	sp|P27522|CB13_SOLLC;	Chlorophyll a-b binding protein 8, chloroplastic OS=Solanum lycopersicum OX=4081 GN=CAB8 PE=3 SV=1;	PF00504.22	Chloroa_b-bind	Chlorophyll A-B binding protein
g43387	0.298	-1.74695	0.000323359	0.0576329	yes	down	GO:0016021;GO:000588	CC:integral component of membrane;CC:plasma membrane;	------	------	------	------	ENOG4112CWQ	S:Function unknown	XP_031097315.1	CASP-like protein 2A1 [Ipomoea triloba]	sp|A7QBZ2|CSPLA_VITVI;	CASP-like protein 2A1 OS=Vitis vinifera OX=29760 GN=VIT_01s0010g01870 PE=2 SV=1;	PF04535.13	DUF588	Domain of unknown function
g43397	3.131	1.64678	0.0015416	0.133604	yes	up	GO:0000470;GO:0030686;GO:000372	BP:maturation of LSU-rRNA;CC:90S preribosome;MF:RNA binding;	K14775	UTP30, RSL1D1	------	------	ENOG4111W39	S:Function unknown	XP_031096599.1	ribosomal L1 domain-containing protein 1 [Ipomoea triloba]	sp|O76021|RL1D1_HUMAN;	Ribosomal L1 domain-containing protein 1 OS=Homo sapiens OX=9606 GN=RSL1D1 PE=1 SV=3;	PF00687.22	Ribosomal_L1	Ribosomal protein L1p/L10e family
g43429	0.39	-1.35976	0.00328231	0.192455	yes	down	------	------	------	------	------	------	------	------	XP_031127563.1	fasciclin-like arabinogalactan protein 15 [Ipomoea triloba]	------	------	------	------	------
g43432	2.574	1.364	0.00943052	0.299465	yes	up	GO:0046148;GO:0009543;GO:0005507;GO:0004503;GO:0004097;GO:004687	BP:pigment biosynthetic process;CC:chloroplast thylakoid lumen;MF:copper ion binding;MF:monophenol monooxygenase activity;MF:catechol oxidase activity;MF:metal ion binding;	K00422	E1.10.3.1	map00950;map00350	Isoquinoline alkaloid biosynthesis;Tyrosine metabolism	ENOG410XSH6	S:Function unknown	XP_031123625.1	polyphenol oxidase I, chloroplastic [Ipomoea triloba]	sp|Q9ZP19|PPO1_IPOBA;	Polyphenol oxidase I, chloroplastic OS=Ipomoea batatas OX=4120 GN=co-1 PE=1 SV=1;	PF12143.9;PF12142.9;PF00264.21	PPO1_KFDV;PPO1_DWL;Tyrosinase	Protein of unknown function;Polyphenol oxidase middle domain;Common central domain of tyrosinase
g43463	0.293	-1.77003	0.000710616	0.0857615	yes	down	------	------	------	------	------	------	ENOG410XRPV	L:Replication, recombination and repair	XP_031094680.1	ubiquitin domain-containing protein 1-like [Ipomoea triloba]	sp|Q4V8W7|UBTD1_DANRE;	Ubiquitin domain-containing protein 1 OS=Danio rerio OX=7955 GN=ubtd1 PE=2 SV=1;	PF16455.6	UBD	Ubiquitin-binding domain
g43486	0.061	-4.02879	0.00587842	0.247197	yes	down	GO:000561	CC:extracellular space;	------	------	------	------	ENOG410ZND9	S:Function unknown	XP_031095054.1	anther-specific protein LAT52-like [Ipomoea triloba]	sp|P13447|LAT52_SOLLC;	Anther-specific protein LAT52 OS=Solanum lycopersicum OX=4081 GN=LAT52 PE=2 SV=1;	PF01190.18	Pollen_Ole_e_1	Pollen protein Ole e 1 like
g43566	0.032	-4.96659	0.000113857	0.0340471	yes	down	GO:0035067;GO:0010208;GO:0010529;GO:0010228;GO:1900111;GO:0005634;GO:0003700;GO:0031490;GO:000368	BP:negative regulation of histone acetylation;BP:pollen wall assembly;BP:negative regulation of transposition;BP:vegetative to reproductive phase transition of meristem;BP:positive regulation of histone H3-K9 dimethylation;CC:nucleus;MF:transcription factor activity, sequence-specific DNA binding;MF:chromatin DNA binding;MF:AT DNA binding;	------	------	------	------	ENOG41119VG	S:Function unknown	XP_031106928.1	AT-hook motif nuclear-localized protein 16 [Ipomoea triloba]	sp|Q9SJG4|AHL16_ARATH;	AT-hook motif nuclear-localized protein 16 OS=Arabidopsis thaliana OX=3702 GN=AHL16 PE=1 SV=1;	PF03479.16	PCC	Plants and Prokaryotes Conserved
g43692	0.278	-1.84701	0.00350366	0.196856	yes	down	GO:0006355;GO:0005634;GO:0003700;GO:000367	BP:regulation of transcription, DNA-templated;CC:nucleus;MF:transcription factor activity, sequence-specific DNA binding;MF:DNA binding;	------	------	------	------	ENOG4111FG3	K:Transcription	XP_031114481.1	NAC transcription factor 56-like [Ipomoea triloba]	sp|Q9LD44|NAC56_ARATH;	NAC transcription factor 56 OS=Arabidopsis thaliana OX=3702 GN=NAC056 PE=2 SV=1;	PF02365.16	NAM	No apical meristem
g43744	6.11	2.61124	0.00209388	0.15623	yes	up	GO:0005634;GO:0003700;GO:004356	CC:nucleus;MF:transcription factor activity, sequence-specific DNA binding;MF:sequence-specific DNA binding;	------	------	------	------	ENOG410YQZM	S:Function unknown	XP_031096250.1	probable WRKY transcription factor 50 [Ipomoea triloba]	sp|Q8VWQ5|WRK50_ARATH;	Probable WRKY transcription factor 50 OS=Arabidopsis thaliana OX=3702 GN=WRKY50 PE=2 SV=1;	PF03106.16	WRKY	WRKY DNA -binding domain
g43795	3.185	1.67147	0.00298929	0.185371	yes	up	GO:2000022;GO:0010118;GO:0009682;GO:0009738;GO:0009867;GO:0050832;GO:0002229;GO:0009414;GO:2000071;GO:0009787;GO:0005634;GO:0003677;GO:000460	BP:regulation of jasmonic acid mediated signaling pathway;BP:stomatal movement;BP:induced systemic resistance;BP:abscisic acid-activated signaling pathway;BP:jasmonic acid mediated signaling pathway;BP:defense response to fungus;BP:defense response to oomycetes;BP:response to water deprivation;BP:regulation of defense response by callose deposition;BP:regulation of abscisic acid-activated signali…	------	------	------	------	ENOG410YR5W	K:Transcription	XP_031113811.1	protein OVEREXPRESSOR OF CATIONIC PEROXIDASE 3-like [Ipomoea triloba]	sp|Q8H0V5|OCP3_ARATH;	Protein OVEREXPRESSOR OF CATIONIC PEROXIDASE 3 OS=Arabidopsis thaliana OX=3702 GN=OCP3 PE=1 SV=1;	PF00046.30	Homeodomain	Homeodomain
g43825	0.348	-1.52408	0.0053423	0.237649	yes	down	GO:0000398;GO:000568	BP:mRNA splicing, via spliceosome;CC:U12-type spliceosomal complex;	K13153	SNRNP25	------	------	ENOG410YVUN	S:Function unknown	XP_031116921.1	uncharacterized protein LOC116020591 [Ipomoea triloba]	sp|Q84WS8|U1125_ARATH;	U11/U12 small nuclear ribonucleoprotein 25 kDa protein OS=Arabidopsis thaliana OX=3702 GN=SNRNP25 PE=2 SV=1;	PF18036.2;PF00240.24	Ubiquitin_4;ubiquitin	Ubiquitin-like domain;Ubiquitin family
g43863	0.134	-2.89436	1.20023e-05	0.00860039	yes	down	GO:0015840;GO:0006833;GO:0015793;GO:0016021;GO:0015250;GO:001526	BP:urea transport;BP:water transport;BP:glycerol transport;CC:integral component of membrane;MF:water channel activity;MF:channel activity;	K09873	TIP	------	------	COG0580	G:Carbohydrate transport and metabolism	XP_031096845.1	aquaporin TIP4-1-like [Ipomoea triloba]	sp|O82316|TIP41_ARATH;	Aquaporin TIP4-1 OS=Arabidopsis thaliana OX=3702 GN=TIP4-1 PE=2 SV=1;	PF00230.21	MIP	Major intrinsic protein
g43931	0.199	-2.32933	0.000220775	0.0464197	yes	down	GO:0000028;GO:0006412;GO:0022627;GO:000373	BP:ribosomal small subunit assembly;BP:translation;CC:cytosolic small ribosomal subunit;MF:structural constituent of ribosome;	------	------	------	------	ENOG410XQXI	S:Function unknown	XP_031119908.1	increased DNA methylation 2-like [Ipomoea triloba]	sp|Q8RWL4|IDM2_ARATH;	Increased DNA methylation 2 OS=Arabidopsis thaliana OX=3702 GN=IDM2 PE=1 SV=1;	------	------	------
g4401	0.172	-2.54146	0.00719205	0.26846	yes	down	GO:0009739;GO:0005634;GO:000370	BP:response to gibberellin;CC:nucleus;MF:transcription factor activity, sequence-specific DNA binding;	------	------	------	------	ENOG410XRSH	K:Transcription	XP_031110795.1	scarecrow-like protein 3 [Ipomoea triloba]	sp|Q9LPR8|SCL3_ARATH;	Scarecrow-like protein 3 OS=Arabidopsis thaliana OX=3702 GN=SCL3 PE=1 SV=1;	PF03514.15	GRAS	GRAS domain family
g44373	6.778	2.76081	0.000321891	0.0576329	yes	up	------	------	------	------	------	------	ENOG410YE8S	S:Function unknown	XP_031130216.1	uncharacterized protein LOC116031973 [Ipomoea triloba]	------	------	PF04862.13	DUF642	Protein of unknown function
g44376	0.392	-1.35158	0.00318678	0.191419	yes	down	------	------	------	------	------	------	ENOG410YF3T	S:Function unknown	XP_031115489.1	uncharacterized protein LOC116019441 isoform X1 [Ipomoea triloba]	------	------	PF05641.13	Agenet	Agenet domain
g4438	2.274	1.1854	0.00613482	0.252072	yes	up	GO:0006412;GO:0022627;GO:000373	BP:translation;CC:cytosolic small ribosomal subunit;MF:structural constituent of ribosome;	K02984	RP-S3Ae, RPS3A	map03010	Ribosome	COG1890	J:Translation, ribosomal structure and biogenesis	XP_031110637.1	40S ribosomal protein S3a-like [Ipomoea triloba]	sp|P33444|RS3A_CATRO;	40S ribosomal protein S3a OS=Catharanthus roseus OX=4058 GN=RPS3A PE=2 SV=4;	PF01015.19	Ribosomal_S3Ae	Ribosomal S3Ae family
g444	0.361	-1.47123	0.00998488	0.305458	yes	down	GO:001674	MF:transferase activity;	------	------	------	------	COG0607	S:Function unknown	XP_031116387.1	thiosulfate sulfurtransferase 16, chloroplastic-like [Ipomoea triloba]	sp|Q38853|STR15_ARATH;	Rhodanese-like domain-containing protein 15, chloroplastic OS=Arabidopsis thaliana OX=3702 GN=STR15 PE=2 SV=1;	PF00581.21	Rhodanese	Rhodanese-like domain
g44426	4.666	2.22218	0.000724437	0.0862689	yes	up	------	------	------	------	------	------	ENOG410YE8S	S:Function unknown	XP_031130216.1	uncharacterized protein LOC116031973 [Ipomoea triloba]	------	------	PF04862.13	DUF642	Protein of unknown function
g4449	12.869	3.68579	0.000168165	0.0420864	yes	up	GO:0019722;GO:000550	BP:calcium-mediated signaling;MF:calcium ion binding;	K02183	CALM	map04070;map04016;map04626	Phosphatidylinositol signaling system;MAPK signaling pathway - plant;Plant-pathogen interaction	COG5126	O:Posttranslational modification, protein turnover, chaperones	KDO57357.1	hypothetical protein CISIN_1g0315341mg, partial [Citrus sinensis]	sp|Q41420|CALM3_SOLTU;	Putative calmodulin-3;	PF00036.33;PF13499.7;PF13833.7;PF13202.7;PF13405.7;PF14658.7;PF12763.8;PF08976.12;PF08726.11;PF10591.10	EF-hand_1;EF-hand_7;EF-hand_8;EF-hand_5;EF-hand_6;EF-hand_9;EF-hand_4;EF-hand_11;EFhand_Ca_insen;SPARC_Ca_bdg	EF hand;EF-hand domain pair;EF-hand domain pair;EF hand;EF-hand domain;EF-hand domain;Cytoskeletal-regulatory complex EF hand;EF-hand domain;Ca2+ insensitive EF hand;Secreted protein acidic and rich in cysteine Ca binding region
g44519	11.728	3.55193	0.00053056	0.074759	yes	up	GO:0006869;GO:0016021;GO:000828	BP:lipid transport;CC:integral component of membrane;MF:lipid binding;	------	------	------	------	ENOG410Z3HC	L:Replication, recombination and repair	XP_031132330.1	non-specific lipid-transfer protein-like protein At2g13820 [Ipomoea triloba]	sp|Q9ZQI8|NLTL2_ARATH;	Non-specific lipid-transfer protein-like protein At2g13820 OS=Arabidopsis thaliana OX=3702 GN=At2g13820 PE=2 SV=1;	PF14368.7;PF00234.23	LTP_2;Tryp_alpha_amyl	Probable lipid transfer;Protease inhibitor/seed storage/LTP family
g446	0.026	-5.24011	1.67353e-06	0.00215565	yes	down	------	------	------	------	------	------	COG2110	S:Function unknown	XP_031115994.1	rho GTPase-activating protein 1-like [Ipomoea triloba]	sp|A7T167|GDAP2_NEMVE;	Protein GDAP2 homolog OS=Nematostella vectensis OX=45351 GN=gdap2 PE=3 SV=1;	PF13716.7	CRAL_TRIO_2	Divergent CRAL/TRIO domain
g4469	4.723	2.23976	0.00083945	0.0949248	yes	up	GO:0006777;GO:0019008;GO:0005829;GO:003036	BP:Mo-molybdopterin cofactor biosynthetic process;CC:molybdopterin synthase complex;CC:cytosol;MF:molybdopterin synthase activity;	K03635	MOCS2B, moaE	map04122;map00790	Sulfur relay system;Folate biosynthesis	COG0314	H:Coenzyme transport and metabolism	XP_031111127.1	molybdopterin biosynthesis protein CNX1 isoform X3 [Ipomoea triloba]	sp|O22827|MOC2B_ARATH;	Molybdopterin synthase catalytic subunit OS=Arabidopsis thaliana OX=3702 GN=MOCS2 PE=2 SV=1;	PF02391.18	MoaE	MoaE protein
g4480	0.337	-1.57086	0.00483138	0.227507	yes	down	------	------	------	------	------	------	------	------	------	------	------	------	------	------	------
g4481	0.409	-1.29117	0.00551904	0.241519	yes	down	GO:0005634;GO:000367	CC:nucleus;MF:DNA binding;	------	------	------	------	ENOG410YD7W	S:Function unknown	XP_031113199.1	B3 domain-containing protein Os03g0184500-like [Ipomoea triloba]	sp|Q10QS9|Y3845_ORYSJ;	B3 domain-containing protein Os03g0184500 OS=Oryza sativa subsp. japonica OX=39947 GN=Os03g0184500 PE=2 SV=1;	PF02362.22	B3	B3 DNA binding domain
g44815	0.48	-1.05898	0.00739525	0.272274	yes	down	------	------	------	------	------	------	------	------	XP_019168665.1	PREDICTED: uncharacterized protein LOC109164599 [Ipomoea nil]	------	------	------	------	------
g4503	0.331	-1.59485	0.00291213	0.181422	yes	down	------	------	------	------	------	------	ENOG410YQ65	S:Function unknown	XP_031111238.1	protein FAF-like, chloroplastic [Ipomoea triloba]	sp|Q0V865|FAFL_ARATH;	Protein FAF-like, chloroplastic OS=Arabidopsis thaliana OX=3702 GN=At5g22090 PE=2 SV=1;	PF11250.9	FAF	Fantastic Four meristem regulator
g45153	3.149	1.65507	0.000181683	0.0423756	yes	up	GO:0032041;GO:000367	MF:NAD-dependent histone deacetylase activit;MF:nucleic acid binding;	------	------	------	------	ENOG41120HP	S:Function unknown	XP_031109655.1	histone deacetylase HDT1-like [Ipomoea triloba]	sp|Q6V9I6|HDT1_SOLCH;	Histone deacetylase HDT1 OS=Solanum chacoense OX=4108 GN=HDT1 PE=2 SV=1;	PF17800.2	NPL	Nucleoplasmin-like domain
g4537	0.324	-1.62791	0.00778996	0.275994	yes	down	------	------	------	------	------	------	ENOG410YDND	S:Function unknown	XP_031111549.1	uncharacterized protein LOC116015584 [Ipomoea triloba]	sp|Q66GQ2|Y5162_ARATH;	Uncharacterized protein At5g41620 OS=Arabidopsis thaliana OX=3702 GN=At5g41620 PE=2 SV=2;	PF09636.11	XkdW	XkdW protein
g45455	2.098	1.06933	0.00901519	0.295525	yes	up	GO:0071555;GO:0006412;GO:0044038;GO:0016021;GO:0005840;GO:0005887;GO:0050660;GO:0016614;GO:0016780;GO:0008963;GO:000373	BP:cell wall organization;BP:translation;BP:cell wall macromolecule biosynthetic process;CC:integral component of membrane;CC:ribosome;CC:integral component of plasma membrane;MF:flavin adenine dinucleotide binding;MF:oxidoreductase activity, acting on CH-OH group of donors;MF:phosphotransferase activity, for other substituted phosphate groups;MF:phospho-N-acetylmuramoyl-pentapeptide-transferase …	K02955	RP-S14e, RPS14	map03010	Ribosome	COG0100	J:Translation, ribosomal structure and biogenesis	XP_019187231.1	PREDICTED: 40S ribosomal protein S14 [Ipomoea nil]	sp|P19950|RS141_MAIZE;	40S ribosomal protein S14 OS=Zea mays OX=4577 PE=3 SV=1;	PF00411.20	Ribosomal_S11	Ribosomal protein S11
g45539	6.678	2.73938	0.00312177	0.190779	yes	up	------	------	------	------	------	------	------	------	------	------	------	------	------	------	------
g45761	0.325	-1.61995	0.000541016	0.0758352	yes	down	GO:0015979;GO:000952	BP:photosynthesis;CC:photosystem I;	K02698	psaK	map00195	Photosynthesis	ENOG4111RY5	S:Function unknown	XP_031111007.1	photosystem I reaction center subunit psaK, chloroplastic [Ipomoea triloba]	sp|Q9SUI5|PSAK_ARATH;	Photosystem I reaction center subunit psaK, chloroplastic OS=Arabidopsis thaliana OX=3702 GN=PSAK PE=2 SV=2;	PF01241.19	PSI_PSAK	Photosystem I psaG / psaK
g45817	3.685	1.88177	0.000709268	0.0857615	yes	up	GO:0032040;GO:0031428;GO:003051	CC:small-subunit processome;CC:box C/D snoRNP complex;MF:snoRNA binding;	K14565	NOP58	map03008	Ribosome biogenesis in eukaryotes	COG1498	J:Translation, ribosomal structure and biogenesis	XP_019157226.1	PREDICTED: probable nucleolar protein 5-2 [Ipomoea nil]	sp|Q9MAB3|NOP5B_ARATH;	Probable nucleolar protein 5-2 OS=Arabidopsis thaliana OX=3702 GN=NOP5-2 PE=1 SV=1;	PF01798.19;PF08156.14	Nop;NOP5NT	snoRNA binding domain, fibrillarin;NOP5NT
g4590	2.254	1.1723	0.00276115	0.176243	yes	up	GO:0001682;GO:0005634;GO:000452	BP:tRNA 5'-leader removal;CC:nucleus;MF:ribonuclease P activity;	K18213	PRORP	map03013	RNA transport	COG0534	V:Defense mechanisms	XP_031112838.1	proteinaceous RNase P 2-like isoform X1 [Ipomoea triloba]	sp|Q680B9|PRRP2_ARATH;	Proteinaceous RNase P 2 OS=Arabidopsis thaliana OX=3702 GN=PRORP2 PE=1 SV=1;	PF17177.5;PF16953.6;PF11977.9;PF04191.14	PPR_long;PRORP;RNase_Zc3h12a;PEMT	Pentacotripeptide-repeat region of PRORP;Protein-only RNase P;Zc3h12a-like Ribonuclease NYN domain;Phospholipid methyltransferase
g4592	2.319	1.21331	0.00568716	0.24471	yes	up	GO:0006414;GO:0005840;GO:000373	BP:translational elongation;CC:ribosome;MF:structural constituent of ribosome;	K02943	RP-LP2, RPLP2	map03010	Ribosome	COG2058	V:Defense mechanisms	XP_031111061.1	60S acidic ribosomal protein P2A-like [Ipomoea triloba]	sp|P41099|RLA2_PARAR;	60S acidic ribosomal protein P2 OS=Parthenium argentatum OX=35935 PE=3 SV=1;	PF00428.20	Ribosomal_60s	60s Acidic ribosomal protein
g45943	4.409	2.14035	0.000576286	0.077048	yes	up	GO:0051603;GO:000418	BP:proteolysis involved in cellular protein catabolic process;MF:serine-type carboxypeptidase activity;	K16297	SCPL-II	------	------	COG2939	E:Amino acid transport and metabolism	XP_031120815.1	serine carboxypeptidase II-2 isoform X1 [Ipomoea triloba]	sp|P55748|CBP22_HORVU;	Serine carboxypeptidase II-2;	PF00450.23	Peptidase_S10	Serine carboxypeptidase
g45979	0.431	-1.21326	0.00992132	0.305458	yes	down	------	------	------	------	------	------	COG4886;ENOG410YCE2	S:Function unknown;	XP_031120646.1	probable leucine-rich repeat receptor-like serine/threonine-protein kinase At3g14840 [Ipomoea triloba]	sp|C0LGN2|Y3148_ARATH;	Probable leucine-rich repeat receptor-like serine/threonine-protein kinase At3g14840 OS=Arabidopsis thaliana OX=3702 GN=LRR-RLK PE=1 SV=1;	PF00069.26;PF07714.18;PF11721.9;PF13855.7;PF12799.8	Pkinase;PK_Tyr_Ser-Thr;Malectin;LRR_8;LRR_4	Protein kinase domain;Protein tyrosine and serine/threonine kinase;Malectin domain;Leucine rich repeat;Leucine Rich repeats
g45982	0.255	-1.96862	0.00057119	0.077048	yes	down	GO:0016021;GO:0005524;GO:000467	CC:integral component of membrane;MF:ATP binding;MF:protein kinase activity;	------	------	------	------	ENOG410YCE2;COG4886	S:Function unknown;	XP_031120662.1	probable leucine-rich repeat receptor-like serine/threonine-protein kinase At3g14840 isoform X1 [Ipomoea triloba]	sp|C0LGE0|Y1765_ARATH;	Probable LRR receptor-like serine/threonine-protein kinase At1g07650 OS=Arabidopsis thaliana OX=3702 GN=At1g07650 PE=1 SV=1;	PF00069.26;PF07714.18;PF11721.9;PF12799.8;PF13855.7	Pkinase;PK_Tyr_Ser-Thr;Malectin;LRR_4;LRR_8	Protein kinase domain;Protein tyrosine and serine/threonine kinase;Malectin domain;Leucine Rich repeats;Leucine rich repeat
g45983	0.408	-1.29506	0.00979772	0.303985	yes	down	GO:004698	MF:protein dimerization activity;	------	------	------	------	ENOG410YDYN;COG5044	K:Transcription;O:Posttranslational modification, protein turnover, chaperones	XP_031128944.1	transcription factor bHLH130-like [Ipomoea triloba]	sp|Q8VYR9|KEA5_ARATH;	;	------	------	------
g45993	0.384	-1.37903	0.00851815	0.289276	yes	down	------	------	------	------	------	------	COG4886;ENOG410YCE2	S:Function unknown;	XP_031120578.1	probable leucine-rich repeat receptor-like serine/threonine-protein kinase At3g14840 isoform X1 [Ipomoea triloba]	sp|C0LGE0|Y1765_ARATH;	Probable LRR receptor-like serine/threonine-protein kinase At1g07650 OS=Arabidopsis thaliana OX=3702 GN=At1g07650 PE=1 SV=1;	PF11721.9;PF07714.18;PF00069.26;PF13855.7;PF12799.8	Malectin;PK_Tyr_Ser-Thr;Pkinase;LRR_8;LRR_4	Malectin domain;Protein tyrosine and serine/threonine kinase;Protein kinase domain;Leucine rich repeat;Leucine Rich repeats
g46070	2.246	1.16709	0.00888097	0.29387	yes	up	------	------	------	------	------	------	ENOG410YDU3	S:Function unknown	XP_031116651.1	phospholipase A1-II 1-like [Ipomoea triloba]	sp|A2WT95|PLA1_ORYSI;	Phospholipase A1-II 1 OS=Oryza sativa subsp. indica OX=39946 GN=OsI_03083 PE=3 SV=2;	PF01764.26;PF11187.9	Lipase_3;DUF2974	Lipase;Protein of unknown function
g46131	0.445	-1.16831	0.00312142	0.190779	yes	down	------	------	------	------	------	------	ENOG4111F38;ENOG41109CS	S:Function unknown;	XP_031111946.1	putative lipase YDR444W isoform X1 [Ipomoea triloba]	sp|Q08448|YO059_YEAST;	Putative lipase YOR059C OS=Saccharomyces cerevisiae;	PF05057.15;PF00561.21	DUF676;Abhydrolase_1	Putative serine esterase;alpha/beta hydrolase fold
g46186	0.367	-1.44487	0.00492302	0.228157	yes	down	GO:0048544;GO:0016021;GO:0004674;GO:0030246;GO:000552	BP:recognition of pollen;CC:integral component of membrane;MF:protein serine/threonine kinase activity;MF:carbohydrate binding;MF:ATP binding;	------	------	------	------	COG0515	S:Function unknown	XP_031123675.1	G-type lectin S-receptor-like serine/threonine-protein kinase At4g27290 [Ipomoea triloba]	sp|O81832|Y4729_ARATH;	G-type lectin S-receptor-like serine/threonine-protein kinase At4g27290 OS=Arabidopsis thaliana OX=3702 GN=At4g27290 PE=3 SV=4;	PF01453.25;PF00954.21;PF07714.18;PF00069.26	B_lectin;S_locus_glycop;PK_Tyr_Ser-Thr;Pkinase	D-mannose binding lectin;S-locus glycoprotein domain;Protein tyrosine and serine/threonine kinase;Protein kinase domain
g46302	0.15	-2.73992	4.14118e-05	0.0182708	yes	down	GO:0000256;GO:0006995;GO:0010136;GO:0006145;GO:0005783;GO:0016021;GO:0050897;GO:0004038;GO:000827	BP:allantoin catabolic process;BP:cellular response to nitrogen starvation;BP:ureide catabolic process;BP:purine nucleobase catabolic process;CC:endoplasmic reticulum;CC:integral component of membrane;MF:cobalt ion binding;MF:allantoinase activity;MF:zinc ion binding;	K01466	allB	map00230	Purine metabolism	COG0044	F:Nucleotide transport and metabolism	XP_031116622.1	allantoinase [Ipomoea triloba]	sp|Q94AP0|ALN_ARATH;	Allantoinase OS=Arabidopsis thaliana OX=3702 GN=ALN PE=1 SV=1;	PF01979.21;PF07969.12	Amidohydro_1;Amidohydro_3	Amidohydrolase family;Amidohydrolase family
g46320	0.426	-1.23111	0.00814	0.282212	yes	down	GO:0004301;GO:001678	MF:epoxide hydrolase activity;MF:hydrolase activity;	------	------	------	------	ENOG410XRPK;ENOG410XVV6	S:Function unknown;	XP_031112578.1	uncharacterized protein LOC116016451 [Ipomoea triloba]	sp|I6YGS0|EPHA_MYCTU;	Epoxide hydrolase A OS=Mycobacterium tuberculosis;	PF00561.21;PF12697.8;PF12146.9;PF03096.15	Abhydrolase_1;Abhydrolase_6;Hydrolase_4;Ndr	alpha/beta hydrolase fold;Alpha/beta hydrolase family;Serine aminopeptidase, S33;Ndr family
g46421	0.182	-2.45558	0.00116916	0.113631	yes	down	GO:0015074;GO:0007165;GO:0016021;GO:0043531;GO:0004674;GO:0008270;GO:0003676;GO:0004527;GO:000552	BP:DNA integration;BP:signal transduction;CC:integral component of membrane;MF:ADP binding;MF:protein serine/threonine kinase activity;MF:zinc ion binding;MF:nucleic acid binding;MF:exonuclease activity;MF:ATP binding;	------	------	------	------	ENOG410XS4D;COG2801	S:Function unknown;L:Replication, recombination and repair	KYP48513.1	Retrovirus-related Pol polyprotein from transposon TNT 1-94 [Cajanus cajan]	sp|P10978|POLX_TOBAC;	Retrovirus-related Pol polyprotein from transposon TNT 1-94 OS=Nicotiana tabacum OX=4097 PE=2 SV=1;	PF07727.15;PF14223.7;PF13976.7;PF13683.7	RVT_2;Retrotran_gag_2;gag_pre-integrs;rve_3	Reverse transcriptase;gag-polypeptide of LTR copia-type;GAG-pre-integrase domain;Integrase core domain
g46567	4.102	2.03647	0.000564347	0.0767084	yes	up	GO:0006412;GO:0000027;GO:0005840;GO:0022625;GO:0003735;GO:000372	BP:translation;BP:ribosomal large subunit assembly;CC:ribosome;CC:cytosolic large ribosomal subunit;MF:structural constituent of ribosome;MF:RNA binding;	K02925	RP-L3e, RPL3	map03010	Ribosome	COG0087	U:Intracellular trafficking, secretion, and vesicular transport	XP_019173965.1	PREDICTED: 60S ribosomal protein L3-like [Ipomoea nil]	sp|P35684|RL3_ORYSJ;	60S ribosomal protein L3 OS=Oryza sativa subsp. japonica OX=39947 GN=RPL3 PE=2 SV=2;	PF00297.23	Ribosomal_L3	Ribosomal protein L3
g46582	0.345	-1.53733	0.00224657	0.160611	yes	down	GO:000370	MF:transcription factor activity, sequence-specific DNA binding;	------	------	------	------	ENOG410YFJG	J:Translation, ribosomal structure and biogenesis	XP_019168568.1	PREDICTED: uncharacterized protein At4g06598-like [Ipomoea nil]	sp|Q8W3M7|Y4598_ARATH;	Uncharacterized protein At4g06598 OS=Arabidopsis thaliana OX=3702 GN=At4g06598 PE=2 SV=2;	PF00170.22	bZIP_1	bZIP transcription factor
g46617	3.467	1.7937	0.000207021	0.0456684	yes	up	GO:0006412;GO:0000027;GO:0005840;GO:0022625;GO:0003735;GO:000372	BP:translation;BP:ribosomal large subunit assembly;CC:ribosome;CC:cytosolic large ribosomal subunit;MF:structural constituent of ribosome;MF:RNA binding;	K02925	RP-L3e, RPL3	map03010	Ribosome	COG0087	J:Translation, ribosomal structure and biogenesis	XP_031129797.1	60S ribosomal protein L3-like [Ipomoea triloba]	sp|P35684|RL3_ORYSJ;	60S ribosomal protein L3 OS=Oryza sativa subsp. japonica OX=39947 GN=RPL3 PE=2 SV=2;	PF00297.23	Ribosomal_L3	Ribosomal protein L3
g46653	6.806	2.7668	0.00130581	0.121603	yes	up	GO:0005773;GO:0004602;GO:0004601;GO:0004866;GO:004573	CC:vacuole;MF:glutathione peroxidase activity;MF:peroxidase activity;MF:endopeptidase inhibitor activity;MF:nutrient reservoir activity;	------	------	------	------	ENOG410YHN1	O:Posttranslational modification, protein turnover, chaperones	AAL55800.1	sporamin [Ipomoea batatas]	sp|P14715|SPOR1_IPOBA;	Sporamin A OS=Ipomoea batatas OX=4120 PE=2 SV=1;	PF00197.19	Kunitz_legume	Trypsin and protease inhibitor
g46661	58.275	5.86481	0.00150133	1	yes	up	GO:0005773;GO:0004602;GO:0045735;GO:0004866;GO:000460	CC:vacuole;MF:glutathione peroxidase activity;MF:nutrient reservoir activity;MF:endopeptidase inhibitor activity;MF:peroxidase activity;	------	------	------	------	------	------	AAB52547.1	sporamin precursor [Ipomoea batatas]	sp|P14715|SPOR1_IPOBA;	Sporamin A OS=Ipomoea batatas OX=4120 PE=2 SV=1;	PF00197.19	Kunitz_legume	Trypsin and protease inhibitor
g46672	8.886	3.15148	0.00876302	0.292276	yes	up	GO:0005773;GO:0045735;GO:0004602;GO:000486	CC:vacuole;MF:nutrient reservoir activity;MF:glutathione peroxidase activity;MF:endopeptidase inhibitor activity;	------	------	------	------	ENOG410YHN1	O:Posttranslational modification, protein turnover, chaperones	AFR60864.1	sporamin B [Ipomoea batatas]	sp|P10965|SPORB_IPOBA;	Sporamin B OS=Ipomoea batatas OX=4120 GN=GSPO-B1 PE=2 SV=1;	PF00197.19	Kunitz_legume	Trypsin and protease inhibitor
g46677	5.62	2.49065	0.00772611	0.275994	yes	up	GO:0004601;GO:000486	MF:peroxidase activity;MF:endopeptidase inhibitor activity;	------	------	------	------	ENOG410YHN1	O:Posttranslational modification, protein turnover, chaperones	XP_031128583.1	sporamin A-like [Ipomoea triloba]	sp|P14715|SPOR1_IPOBA;	Sporamin A OS=Ipomoea batatas OX=4120 PE=2 SV=1;	PF00197.19	Kunitz_legume	Trypsin and protease inhibitor
g46680	8.131	3.02344	4.56776e-05	0.019513	yes	up	GO:0005773;GO:0045735;GO:0004602;GO:000486	CC:vacuole;MF:nutrient reservoir activity;MF:glutathione peroxidase activity;MF:endopeptidase inhibitor activity;	------	------	------	------	ENOG410YHN1	O:Posttranslational modification, protein turnover, chaperones	XP_031128210.1	sporamin B-like [Ipomoea triloba]	sp|P14716|SPOR2_IPOBA;	Sporamin B OS=Ipomoea batatas OX=4120 PE=2 SV=1;	PF00197.19	Kunitz_legume	Trypsin and protease inhibitor
g46709	0.229	-2.12818	0.00780408	0.275994	yes	down	GO:0043231;GO:0102241;GO:0016758;GO:000819	CC:intracellular membrane-bounded organelle;MF:soyasaponin III rhamnosyltransferase activity;MF:transferase activity, transferring hexosyl groups;MF:UDP-glycosyltransferase activity;	------	------	------	------	COG1819	S:Function unknown	XP_031127575.1	putative UDP-rhamnose:rhamnosyltransferase 1 [Ipomoea triloba]	sp|Q66PF2|URT1_FRAAN;	Putative UDP-rhamnose:rhamnosyltransferase 1 OS=Fragaria ananassa OX=3747 GN=GT4 PE=2 SV=1;	PF00201.19	UDPGT	UDP-glucoronosyl and UDP-glucosyl transferase
g4673	0.161	-2.63317	0.000348905	0.0585178	yes	down	------	------	------	------	------	------	ENOG41120E0;ENOG410Z7Z7	U:Intracellular trafficking, secretion, and vesicular transport;S:Function unknown	XP_031116491.1	protein RKD1-like [Ipomoea triloba]	sp|Q9M9U9|RKD1_ARATH;	Protein RKD1 OS=Arabidopsis thaliana OX=3702 GN=RKD1 PE=3 SV=1;	PF02042.16	RWP-RK	RWP-RK domain
g46784	0.062	-4.007	0.00237163	0.16332	yes	down	------	------	------	------	------	------	COG0666	S:Function unknown	XP_031091022.1	ankyrin repeat-containing protein ITN1-like isoform X1 [Ipomoea triloba]	------	------	PF13962.7;PF12796.8	PGG;Ank_2	Domain of unknown function;Ankyrin repeats
g46800	2.933	1.55243	0.00269107	0.174098	yes	up	GO:0009099;GO:0046686;GO:0009097;GO:0009082;GO:0009941;GO:0005618;GO:0009570;GO:0005739;GO:0048046;GO:0009507;GO:0046872;GO:0016853;GO:0004455;GO:000550	BP:valine biosynthetic process;BP:response to cadmium ion;BP:isoleucine biosynthetic process;BP:branched-chain amino acid biosynthetic process;CC:chloroplast envelope;CC:cell wall;CC:chloroplast stroma;CC:mitochondrion;CC:apoplast;CC:chloroplast;MF:metal ion binding;MF:isomerase activity;MF:ketol-acid reductoisomerase activity;MF:copper ion binding;	K00053	ilvC	map00770;map00290	Pantothenate and CoA biosynthesis;Valine, leucine and isoleucine biosynthesis	COG0059	E:Amino acid transport and metabolism	XP_031125779.1	ketol-acid reductoisomerase, chloroplastic-like [Ipomoea triloba]	sp|Q05758|ILV5_ARATH;	Ketol-acid reductoisomerase, chloroplastic OS=Arabidopsis thaliana OX=3702 GN=At3g58610 PE=1 SV=2;	PF01450.20;PF07991.13	IlvC;IlvN	Acetohydroxy acid isomeroreductase, catalytic domain;Acetohydroxy acid isomeroreductase, NADPH-binding domain
g46861	3.092	1.62877	0.00934859	0.298811	yes	up	GO:0005737;GO:0003872;GO:0046872;GO:0047334;GO:000552	CC:cytoplasm;MF:6-phosphofructokinase activity;MF:metal ion binding;MF:diphosphate-fructose-6-phosphate 1-phosphotransferase activity;MF:ATP binding;	K00895	pfp, PFP	map00010;map00030;map00051	Glycolysis / Gluconeogenesis;Pentose phosphate pathway;Fructose and mannose metabolism	COG0205	G:Carbohydrate transport and metabolism	XP_031129408.1	pyrophosphate--fructose 6-phosphate 1-phosphotransferase subunit alpha [Ipomoea triloba]	sp|P21342|PFPA_SOLTU;	Pyrophosphate--fructose 6-phosphate 1-phosphotransferase subunit alpha OS=Solanum tuberosum OX=4113 GN=PFP-ALPHA PE=1 SV=2;	PF00365.21	PFK	Phosphofructokinase
g46882	4.125	2.04454	0.00372066	0.202291	yes	up	GO:0005773;GO:0045735;GO:0004602;GO:000486	CC:vacuole;MF:nutrient reservoir activity;MF:glutathione peroxidase activity;MF:endopeptidase inhibitor activity;	------	------	------	------	------	------	XP_031097034.1	sporamin B-like [Ipomoea triloba]	sp|P14716|SPOR2_IPOBA;	Sporamin B OS=Ipomoea batatas OX=4120 PE=2 SV=1;	PF00197.19	Kunitz_legume	Trypsin and protease inhibitor
g46890	10.019	3.3246	6.7487e-05	0.0238984	yes	up	GO:0005773;GO:0045735;GO:0004602;GO:000486	CC:vacuole;MF:nutrient reservoir activity;MF:glutathione peroxidase activity;MF:endopeptidase inhibitor activity;	------	------	------	------	------	------	XP_031128210.1	sporamin B-like [Ipomoea triloba]	sp|P14716|SPOR2_IPOBA;	Sporamin B OS=Ipomoea batatas OX=4120 PE=2 SV=1;	PF00197.19	Kunitz_legume	Trypsin and protease inhibitor
g47017	0.398	-1.33011	0.00266269	0.173934	yes	down	------	------	------	------	------	------	ENOG4111BGK	S:Function unknown	XP_019159862.1	PREDICTED: uncharacterized protein LOC109156445 isoform X1 [Ipomoea nil]	------	------	------	------	------
g4711	0.137	-2.86463	0.00164365	0.135692	yes	down	------	------	------	------	------	------	ENOG410YH76	S:Function unknown	XP_031113589.1	kiwellin-like [Ipomoea triloba]	sp|P84527|KIWEL_ACTDE;	Kiwellin OS=Actinidia deliciosa OX=3627 PE=1 SV=2;	------	------	------
g47122	0.182	-2.45435	0.00709024	0.266881	yes	down	GO:0051603;GO:0009742;GO:0016021;GO:0005615;GO:000418	BP:proteolysis involved in cellular protein catabolic process;BP:brassinosteroid mediated signaling pathway;CC:integral component of membrane;CC:extracellular space;MF:serine-type carboxypeptidase activity;	K16297	SCPL-II	------	------	COG2939	E:Amino acid transport and metabolism	XP_031122403.1	serine carboxypeptidase 24-like [Ipomoea triloba]	sp|Q9M099|SCP24_ARATH;	Serine carboxypeptidase 24 OS=Arabidopsis thaliana OX=3702 GN=SCPL24 PE=1 SV=1;	PF00450.23	Peptidase_S10	Serine carboxypeptidase
g47159	3.478	1.79821	2.2749e-05	0.0127551	yes	up	------	------	------	------	------	------	------	------	XP_031121221.1	putative glycine-rich cell wall structural protein 1 [Ipomoea triloba]	------	------	------	------	------
g47170	2.191	1.13157	0.0085236	0.289276	yes	up	GO:0010468;GO:0009642;GO:0042646;GO:0000427;GO:000367	BP:regulation of gene expression;BP:response to light intensity;CC:plastid nucleoid;CC:plastid-encoded plastid RNA polymerase complex;MF:DNA binding;	------	------	------	------	ENOG410YMJG	S:Function unknown	XP_031123365.1	protein PLASTID REDOX INSENSITIVE 2, chloroplastic-like [Ipomoea triloba]	sp|Q9XIK0|PRIN2_ARATH;	Protein PLASTID REDOX INSENSITIVE 2, chloroplastic OS=Arabidopsis thaliana OX=3702 GN=PRIN2 PE=1 SV=1;	------	------	------
g47188	3.065	1.61606	0.00559272	0.243257	yes	up	GO:0030272;GO:0046872;GO:000552	MF:5-formyltetrahydrofolate cyclo-ligase activity;MF:metal ion binding;MF:ATP binding;	K01934	MTHFS	map00670	One carbon pool by folate	COG0212	H:Coenzyme transport and metabolism	XP_031122424.1	5-formyltetrahydrofolate cyclo-ligase, mitochondrial-like [Ipomoea triloba]	sp|Q8L539|5FCL_ARATH;	5-formyltetrahydrofolate cyclo-ligase, mitochondrial OS=Arabidopsis thaliana OX=3702 GN=5FCL PE=1 SV=1;	PF01812.21	5-FTHF_cyc-lig	5-formyltetrahydrofolate cyclo-ligase family
g4731	2.252	1.17127	0.00952462	0.299465	yes	up	GO:0006412;GO:0016021;GO:0005840;GO:000373	BP:translation;CC:integral component of membrane;CC:ribosome;MF:structural constituent of ribosome;	K02870	RP-L12e, RPL12	map03010	Ribosome	COG0080	J:Translation, ribosomal structure and biogenesis	XP_019199402.1	PREDICTED: 60S ribosomal protein L12 [Ipomoea nil]	sp|O50003|RL12_PRUAR;	60S ribosomal protein L12 OS=Prunus armeniaca OX=36596 GN=RPL12 PE=2 SV=1;	PF03946.15;PF00298.20	Ribosomal_L11_N;Ribosomal_L11	Ribosomal protein L11, N-terminal domain;Ribosomal protein L11, RNA binding domain
g47408	2.391	1.25735	0.00324225	0.191777	yes	up	GO:000584	CC:ribosome;	K02947	RP-S10e, RPS10	map03010	Ribosome	COG5045	J:Translation, ribosomal structure and biogenesis	XP_031121515.1	40S ribosomal protein S10-1-like [Ipomoea triloba]	sp|Q9SW09|RS101_ARATH;	40S ribosomal protein S10-1 OS=Arabidopsis thaliana OX=3702 GN=RPS10A PE=2 SV=1;	PF03501.16	S10_plectin	Plectin/S10 domain
g4749	0.178	-2.48907	0.00107088	0.107982	yes	down	GO:0006886;GO:0006906;GO:0048278;GO:0031201;GO:0012505;GO:0016021;GO:0000149;GO:000548	BP:intracellular protein transport;BP:vesicle fusion;BP:vesicle docking;CC:SNARE complex;CC:endomembrane system;CC:integral component of membrane;MF:SNARE binding;MF:SNAP receptor activity;	K08506	SYP7	map04130	SNARE interactions in vesicular transport	------	------	XP_031111495.1	syntaxin-71-like [Ipomoea triloba]	sp|Q9SF29|SYP71_ARATH;	Syntaxin-71 OS=Arabidopsis thaliana OX=3702 GN=SYP71 PE=1 SV=1;	------	------	------
g4758	2.386	1.25444	0.00608988	0.252072	yes	up	GO:0006414;GO:0006412;GO:0003746;GO:0003924;GO:000552	BP:translational elongation;BP:translation;MF:translation elongation factor activity;MF:GTPase activity;MF:GTP binding;	K03231	EEF1A	map03013	RNA transport	COG5256	J:Translation, ribosomal structure and biogenesis	XP_031112212.1	eukaryotic peptide chain release factor GTP-binding subunit-like [Ipomoea triloba]	sp|O64937|EF1A_ORYSJ;	Elongation factor 1-alpha OS=Oryza sativa subsp. japonica OX=39947 GN=REFA1 PE=2 SV=2;	PF00009.28;PF03143.18;PF03144.26;PF01926.24	GTP_EFTU;GTP_EFTU_D3;GTP_EFTU_D2;MMR_HSR1	Elongation factor Tu GTP binding domain;Elongation factor Tu C-terminal domain;Elongation factor Tu domain 2;50S ribosome-binding GTPase
g4759	2.62	1.3893	0.00101174	0.105443	yes	up	GO:0006414;GO:0006412;GO:0003746;GO:0003924;GO:000552	BP:translational elongation;BP:translation;MF:translation elongation factor activity;MF:GTPase activity;MF:GTP binding;	K03231	EEF1A	map03013	RNA transport	COG5256	J:Translation, ribosomal structure and biogenesis	XP_031112212.1	eukaryotic peptide chain release factor GTP-binding subunit-like [Ipomoea triloba]	sp|P17786|EF1A_SOLLC;	Elongation factor 1-alpha OS=Solanum lycopersicum OX=4081 PE=2 SV=1;	PF00009.28;PF03143.18;PF03144.26;PF01926.24	GTP_EFTU;GTP_EFTU_D3;GTP_EFTU_D2;MMR_HSR1	Elongation factor Tu GTP binding domain;Elongation factor Tu C-terminal domain;Elongation factor Tu domain 2;50S ribosome-binding GTPase
g4763	2.456	1.29632	0.00278316	0.176243	yes	up	GO:0006414;GO:0006412;GO:0003746;GO:0003924;GO:000552	BP:translational elongation;BP:translation;MF:translation elongation factor activity;MF:GTPase activity;MF:GTP binding;	K03231	EEF1A	map03013	RNA transport	COG5256	J:Translation, ribosomal structure and biogenesis	XP_019199124.1	PREDICTED: eukaryotic peptide chain release factor GTP-binding subunit-like [Ipomoea nil]	sp|P17786|EF1A_SOLLC;	Elongation factor 1-alpha OS=Solanum lycopersicum OX=4081 PE=2 SV=1;	PF00009.28;PF03143.18;PF01926.24	GTP_EFTU;GTP_EFTU_D3;MMR_HSR1	Elongation factor Tu GTP binding domain;Elongation factor Tu C-terminal domain;50S ribosome-binding GTPase
g47641	0.296	-1.75678	0.00137276	0.125664	yes	down	------	------	------	------	------	------	------	------	------	------	------	------	------	------	------
g4765	2.071	1.05055	0.00313321	0.190779	yes	up	GO:0006414;GO:0006412;GO:0003746;GO:0003924;GO:000552	BP:translational elongation;BP:translation;MF:translation elongation factor activity;MF:GTPase activity;MF:GTP binding;	K03231	EEF1A	map03013	RNA transport	COG5256	J:Translation, ribosomal structure and biogenesis	XP_031112212.1	eukaryotic peptide chain release factor GTP-binding subunit-like [Ipomoea triloba]	sp|P17786|EF1A_SOLLC;	Elongation factor 1-alpha OS=Solanum lycopersicum OX=4081 PE=2 SV=1;	PF00009.28;PF03143.18;PF03144.26;PF01926.24	GTP_EFTU;GTP_EFTU_D3;GTP_EFTU_D2;MMR_HSR1	Elongation factor Tu GTP binding domain;Elongation factor Tu C-terminal domain;Elongation factor Tu domain 2;50S ribosome-binding GTPase
g47650	0.364	-1.45799	0.00883077	0.293073	yes	down	------	------	------	------	------	------	------	------	------	------	------	------	------	------	------
g47660	0.144	-2.7979	0.00652761	0.25797	yes	down	GO:001678	MF:hydrolase activity;	K03574	mutT, NUDT15, MTH2	------	------	COG1051	F:Nucleotide transport and metabolism	XP_031120993.1	nudix hydrolase 1-like [Ipomoea triloba]	sp|Q9CA40|NUDT1_ARATH;	Nudix hydrolase 1 OS=Arabidopsis thaliana OX=3702 GN=NUDT1 PE=1 SV=1;	PF00293.29	NUDIX	NUDIX domain
g47661	0.136	-2.88305	0.00916957	0.297293	yes	down	GO:001678	MF:hydrolase activity;	K03574	mutT, NUDT15, MTH2	------	------	COG1051	F:Nucleotide transport and metabolism	XP_031123611.1	nudix hydrolase 1-like [Ipomoea triloba]	sp|Q9CA40|NUDT1_ARATH;	Nudix hydrolase 1 OS=Arabidopsis thaliana OX=3702 GN=NUDT1 PE=1 SV=1;	PF00293.29	NUDIX	NUDIX domain
g47662	0.157	-2.67417	0.00163869	0.135692	yes	down	GO:0006203;GO:0006974;GO:0005829;GO:0016787;GO:0008413;GO:0035539;GO:001917	BP:dGTP catabolic process;BP:cellular response to DNA damage stimulus;CC:cytosol;MF:hydrolase activity;MF:8-oxo-7,8-dihydroguanosine triphosphate pyrophosphatase activity;MF:8-oxo-7,8-dihydrodeoxyguanosine triphosphate pyrophosphatase activity;MF:dihydroneopterin triphosphate pyrophosphohydrolase activity;	K03574	mutT, NUDT15, MTH2	------	------	COG1051	F:Nucleotide transport and metabolism	XP_031121872.1	nudix hydrolase 1-like [Ipomoea triloba]	sp|Q9CA40|NUDT1_ARATH;	Nudix hydrolase 1 OS=Arabidopsis thaliana OX=3702 GN=NUDT1 PE=1 SV=1;	PF00293.29	NUDIX	NUDIX domain
g47663	0.149	-2.74638	0.00156593	0.134645	yes	down	GO:0006203;GO:0006974;GO:0005829;GO:0016787;GO:0008413;GO:0035539;GO:001917	BP:dGTP catabolic process;BP:cellular response to DNA damage stimulus;CC:cytosol;MF:hydrolase activity;MF:8-oxo-7,8-dihydroguanosine triphosphate pyrophosphatase activity;MF:8-oxo-7,8-dihydrodeoxyguanosine triphosphate pyrophosphatase activity;MF:dihydroneopterin triphosphate pyrophosphohydrolase activity;	K03574	mutT, NUDT15, MTH2	------	------	COG1051	F:Nucleotide transport and metabolism	XP_031121872.1	nudix hydrolase 1-like [Ipomoea triloba]	sp|Q9CA40|NUDT1_ARATH;	Nudix hydrolase 1 OS=Arabidopsis thaliana OX=3702 GN=NUDT1 PE=1 SV=1;	PF00293.29	NUDIX	NUDIX domain
g47776	3.877	1.95483	0.000365288	0.0585178	yes	up	GO:0016021;GO:0015250;GO:001526	CC:integral component of membrane;MF:water channel activity;MF:channel activity;	K09873	TIP	------	------	COG0580	G:Carbohydrate transport and metabolism	XP_031122282.1	probable aquaporin TIP1-1 [Ipomoea triloba]	sp|O64964|TIP11_MAIZE;	Aquaporin TIP1-1 OS=Zea mays OX=4577 GN=TIP1-1 PE=2 SV=1;	PF00230.21	MIP	Major intrinsic protein
g4778	0.134	-2.90104	0.00780069	0.275994	yes	down	GO:0006857;GO:0016020;GO:0016021;GO:002285	BP:oligopeptide transport;CC:membrane;CC:integral component of membrane;MF:transmembrane transporter activity;	K14638	SLC15A3_4, PHT	------	------	COG3104	S:Function unknown	XP_031112508.1	protein NRT1/ PTR FAMILY 2.7-like [Ipomoea triloba]	sp|Q9M1E1|PTR38_ARATH;	Protein NRT1/ PTR FAMILY 2.6 OS=Arabidopsis thaliana OX=3702 GN=NPF2.6 PE=2 SV=1;	PF00854.22	PTR2	POT family
g47844	0.107	-3.22042	0.00288922	0.180412	yes	down	GO:0016021;GO:002285	CC:integral component of membrane;MF:transmembrane transporter activity;	K02575	NRT, narK, nrtP, nasA	map00910	Nitrogen metabolism	COG2223	O:Posttranslational modification, protein turnover, chaperones	XP_031123274.1	high affinity nitrate transporter 2.4-like [Ipomoea triloba]	sp|Q9FJH8|NRT24_ARATH;	High affinity nitrate transporter 2.4 OS=Arabidopsis thaliana OX=3702 GN=NRT2.4 PE=2 SV=1;	PF07690.17	MFS_1	Major Facilitator Superfamily
g479	3.037	1.60254	0.00152535	0.132854	yes	up	GO:0003723;GO:001642	MF:RNA binding;MF:tRN;	K15334	NCL1, TRM4	------	------	COG0144	J:Translation, ribosomal structure and biogenesis	XP_031116917.1	tRNA (cytosine(34)-C(5))-methyltransferase-like [Ipomoea triloba]	sp|Q1HFZ0|NSUN2_MOUSE;	tRNA;	PF01189.18	Methyltr_RsmB-F	16S rRNA methyltransferase RsmB/F
g48050	0.248	-2.01315	0.00391961	0.205631	yes	down	------	------	------	------	------	------	ENOG410YE21	S:Function unknown	XP_019194903.1	PREDICTED: interactor of constitutive active ROPs 3-like [Ipomoea nil]	sp|Q9LSS5|ICR3_ARATH;	Interactor of constitutive active ROPs 3 OS=Arabidopsis thaliana OX=3702 GN=ICR3 PE=1 SV=1;	------	------	------
g48090	3.46	1.79085	0.00183693	0.146264	yes	up	GO:0006979;GO:0042744;GO:0034599;GO:0000302;GO:0009507;GO:0020037;GO:0016688;GO:000460	BP:response to oxidative stress;BP:hydrogen peroxide catabolic process;BP:cellular response to oxidative stress;BP:response to reactive oxygen species;CC:chloroplast;MF:heme binding;MF:L-ascorbate peroxidase activity;MF:peroxidase activity;	K00434	E1.11.1.11	map00480;map00053	Glutathione metabolism;Ascorbate and aldarate metabolism	COG0376	P:Inorganic ion transport and metabolism	XP_031121758.1	L-ascorbate peroxidase, cytosolic [Ipomoea triloba]	sp|P48534|APX1_PEA;	L-ascorbate peroxidase, cytosolic OS=Pisum sativum OX=3888 GN=APX1 PE=1 SV=2;	PF00141.24	peroxidase	Peroxidase
g48168	4.321	2.11143	0.00164031	0.135692	yes	up	------	------	------	------	------	------	ENOG410ZJGG	S:Function unknown	XP_019179510.1	PREDICTED: uncharacterized protein LOC109174707 [Ipomoea nil]	------	------	PF10551.10;PF04434.18;PF03108.16	MULE;SWIM;DBD_Tnp_Mut	MULE transposase domain;SWIM zinc finger;MuDR family transposase
g48358	6.359	2.6687	0.00763855	0.27463	yes	up	GO:0009808;GO:0016020;GO:0016021;GO:0004497;GO:0020037;GO:0016709;GO:0016705;GO:0016710;GO:000550	BP:lignin metabolic process;CC:membrane;CC:integral component of membrane;MF:monooxygenase activity;MF:heme binding;MF:oxidoreductase activity, acting on paired donors, with incorporation or reduction of molecular oxygen, NA;MF:oxidoreductase activity, acting on paired donors, with incorporation or reduction of molecular oxygen;MF:trans-cinnamate 4-monooxygenase activity;MF:iron ion binding;	K00487	CYP73A	map00130;map00940;map00941;map00945	Ubiquinone and other terpenoid-quinone biosynthesis;Phenylpropanoid biosynthesis;Flavonoid biosynthesis;Stilbenoid, diarylheptanoid and gingerol biosynthesis	COG2124	Q:Secondary metabolites biosynthesis, transport and catabolism	XP_031122461.1	trans-cinnamate 4-monooxygenase-like [Ipomoea triloba]	sp|P48522|TCMO_CATRO;	Trans-cinnamate 4-monooxygenase OS=Catharanthus roseus OX=4058 GN=CYP73A4 PE=2 SV=1;	PF00067.23	p450	Cytochrome P450
g48365	6.909	2.78856	0.00766789	0.275052	yes	up	GO:0009808;GO:0016020;GO:0016021;GO:0004497;GO:0020037;GO:0016709;GO:0016705;GO:0016710;GO:000550	BP:lignin metabolic process;CC:membrane;CC:integral component of membrane;MF:monooxygenase activity;MF:heme binding;MF:oxidoreductase activity, acting on paired donors, with incorporation or reduction of molecular oxygen, NA;MF:oxidoreductase activity, acting on paired donors, with incorporation or reduction of molecular oxygen;MF:trans-cinnamate 4-monooxygenase activity;MF:iron ion binding;	K00487	CYP73A	map00130;map00940;map00941;map00945	Ubiquinone and other terpenoid-quinone biosynthesis;Phenylpropanoid biosynthesis;Flavonoid biosynthesis;Stilbenoid, diarylheptanoid and gingerol biosynthesis	COG2124	Q:Secondary metabolites biosynthesis, transport and catabolism	XP_031122461.1	trans-cinnamate 4-monooxygenase-like [Ipomoea triloba]	sp|P48522|TCMO_CATRO;	Trans-cinnamate 4-monooxygenase OS=Catharanthus roseus OX=4058 GN=CYP73A4 PE=2 SV=1;	PF00067.23	p450	Cytochrome P450
g4848	3.924	1.97248	0.00729387	0.270014	yes	up	GO:0031118;GO:0000495;GO:0031120;GO:1990481;GO:0001522;GO:0006396;GO:0031429;GO:0009982;GO:000372	BP:rRNA pseudouridine synthesis;BP:box H/ACA snoRNA 3'-end processing;BP:snRNA pseudouridine synthesis;BP:mRNA pseudouridine synthesis;BP:pseudouridine synthesis;BP:RNA processing;CC:box H/ACA snoRNP complex;MF:pseudouridine synthase activity;MF:RNA binding;	K11131	DKC1, NOLA4, CBF5	map03008	Ribosome biogenesis in eukaryotes	COG0130	J:Translation, ribosomal structure and biogenesis	XP_031112376.1	H/ACA ribonucleoprotein complex subunit 4-like [Ipomoea triloba]	sp|Q9LD90|CBF5_ARATH;	H/ACA ribonucleoprotein complex subunit 4 OS=Arabidopsis thaliana OX=3702 GN=CBF5 PE=1 SV=1;	PF08068.13;PF16198.6;PF01472.21;PF01509.19	DKCLD;TruB_C_2;PUA;TruB_N	DKCLD;tRNA pseudouridylate synthase B C-terminal domain;PUA domain;TruB family pseudouridylate synthase
g48535	4.724	2.23986	4.43521e-05	0.0192524	yes	up	------	------	------	------	------	------	------	------	------	------	------	------	------	------	------
g48670	0.053	-4.24618	0.000176505	0.0423756	yes	down	------	------	------	------	------	------	COG0667	C:Energy production and conversion	XP_031121431.1	perakine reductase-like [Ipomoea triloba]	sp|Q3L181|PERR_RAUSE;	Perakine reductase OS=Rauvolfia serpentina OX=4060 GN=PR PE=1 SV=1;	PF00248.22	Aldo_ket_red	Aldo/keto reductase family
g48674	0.246	-2.02073	0.00333221	0.19253	yes	down	------	------	------	------	------	------	COG0667	C:Energy production and conversion	XP_031121431.1	perakine reductase-like [Ipomoea triloba]	sp|Q3L181|PERR_RAUSE;	Perakine reductase OS=Rauvolfia serpentina OX=4060 GN=PR PE=1 SV=1;	PF00248.22	Aldo_ket_red	Aldo/keto reductase family
g48690	6.863	2.77878	0.00125536	0.119607	yes	up	GO:0043617;GO:0006529;GO:0009750;GO:0006541;GO:0009744;GO:0009749;GO:0016740;GO:0004066;GO:000552	BP:cellular response to sucrose starvation;BP:asparagine biosynthetic process;BP:response to fructose;BP:glutamine metabolic process;BP:response to sucrose;BP:response to glucose;MF:transferase activity;MF:asparagine synthas;MF:ATP binding;	K01953	asnB, ASNS	map00250	Alanine, aspartate and glutamate metabolism	COG0367	E:Amino acid transport and metabolism	XP_031122124.1	asparagine synthetase [glutamine-hydrolyzing] [Ipomoea triloba]	sp|P31752|ASNS_ASPOF;	Asparagine synthetase [glutamine-hydrolyzing] OS=Asparagus officinalis OX=4686 PE=2 SV=2;	PF00733.22;PF13537.7;PF13522.7;PF12481.9	Asn_synthase;GATase_7;GATase_6;DUF3700	Asparagine synthase;Glutamine amidotransferase domain;Glutamine amidotransferase domain;Aluminium induced protein
g48737	0.163	-2.6129	0.00079181	0.0910683	yes	down	GO:0006979;GO:0042744;GO:0005576;GO:0020037;GO:0046872;GO:000460	BP:response to oxidative stress;BP:hydrogen peroxide catabolic process;CC:extracellular region;MF:heme binding;MF:metal ion binding;MF:peroxidase activity;	K00430	E1.11.1.7	map00940	Phenylpropanoid biosynthesis	ENOG410YETZ	G:Carbohydrate transport and metabolism	XP_031123588.1	peroxidase 4-like [Ipomoea triloba]	sp|A7NY33|PER4_VITVI;	Peroxidase 4 OS=Vitis vinifera OX=29760 GN=GSVIVT00023967001 PE=1 SV=1;	PF00141.24	peroxidase	Peroxidase
g48738	0.056	-4.15239	0.00012889	0.0372992	yes	down	GO:0006979;GO:0042744;GO:0005576;GO:0020037;GO:0046872;GO:000460	BP:response to oxidative stress;BP:hydrogen peroxide catabolic process;CC:extracellular region;MF:heme binding;MF:metal ion binding;MF:peroxidase activity;	K00430	E1.11.1.7	map00940	Phenylpropanoid biosynthesis	ENOG410YETZ	G:Carbohydrate transport and metabolism	XP_031121361.1	peroxidase 4-like [Ipomoea triloba]	sp|A7NY33|PER4_VITVI;	Peroxidase 4 OS=Vitis vinifera OX=29760 GN=GSVIVT00023967001 PE=1 SV=1;	PF00141.24	peroxidase	Peroxidase
g48740	0.197	-2.34444	0.00692303	0.26491	yes	down	GO:0006979;GO:0042744;GO:0005576;GO:0020037;GO:0046872;GO:000460	BP:response to oxidative stress;BP:hydrogen peroxide catabolic process;CC:extracellular region;MF:heme binding;MF:metal ion binding;MF:peroxidase activity;	K00430	E1.11.1.7	map00940	Phenylpropanoid biosynthesis	ENOG410YAKJ	G:Carbohydrate transport and metabolism	XP_031123038.1	peroxidase 4-like [Ipomoea triloba]	sp|A7NY33|PER4_VITVI;	Peroxidase 4 OS=Vitis vinifera OX=29760 GN=GSVIVT00023967001 PE=1 SV=1;	PF00141.24	peroxidase	Peroxidase
g48765	0.025	-5.34457	0.00350439	1	yes	down	------	------	------	------	------	------	COG4886	S:Function unknown	XP_031100785.1	probable LRR receptor-like serine/threonine-protein kinase At3g47570 [Ipomoea triloba]	sp|Q9SD62|Y3471_ARATH;	Putative receptor-like protein kinase At3g47110 OS=Arabidopsis thaliana OX=3702 GN=At3g47110 PE=3 SV=1;	PF13855.7;PF07714.18;PF00069.26;PF12799.8	LRR_8;PK_Tyr_Ser-Thr;Pkinase;LRR_4	Leucine rich repeat;Protein tyrosine and serine/threonine kinase;Protein kinase domain;Leucine Rich repeats
[truncated: 315 more rows]

## Sheet: Sheet3
TableS3 (3): 2578 DEGs identified in CKvs.L70
[truncated: 2,579 more rows]
