# Supplementary material for: Physiological, Photosynthetic, and Transcriptomics Insights into the Influence of Shading on Leafy Sweet Potato
Source: Genes (Basel). 2023 Nov 22;14(12):2112. doi: 10.3390/genes14122112 (PMC10742944; doi:10.3390/genes14122112)
Supplement: Supplementary file 1 [file genes-14-02112-s001.zip › Table S4.xlsx]

## Sheet: Sheet1
TableS4. DEGs enriched in Photosynthesis-related GO terms
	gene id	GO_id	GO_term	NR_hit-name	NR_description	CKvs.L70(significant)	CKvs.L70(regulate)	CKvs.L70(log2fc)	CKvs.L70(pvalue)	CKvs.L50(significant)	CKvs.L50(regulate)	CKvs.L50(log2fc)	CKvs.L50(pvalue)	CKvs.L30(significant)	CKvs.L30(regulate)	CKvs.L30(log2fc)	CKvs.L30(pvalue)
Class1	g44284	GO:0015979;GO:0019898;GO:0009654;GO:000550	BP:photosynthesis;CC:extrinsic component of membrane;CC:photosystem II oxygen evolving complex;MF:calcium ion binding;	XP_031111785.1	psbP domain-containing protein 5, chloroplastic [Ipomoea triloba]	yes	up	1.64645	0.0058678	no	up	0.366175	0.60873	no	up	0.279805	0.685914
	g54057	GO:0090391;GO:0009570;GO:000950	BP:granum assembly;CC:chloroplast stroma;CC:chloroplast;	XP_031104656.1	protein LHCP TRANSLOCATION DEFECT [Ipomoea triloba]	yes	up	1.34348	0.00195337	no	up	0.696982	0.229656	no	up	0.214764	0.593446
	g44255	GO:0015979;GO:0019898;GO:0009654;GO:000550	BP:photosynthesis;CC:extrinsic component of membrane;CC:photosystem II oxygen evolving complex;MF:calcium ion binding;	XP_031111785.1	psbP domain-containing protein 5, chloroplastic [Ipomoea triloba]	yes	up	2.40228	0.000554223	no	up	0.762726	0.442864	no	up	0.90938	0.220889
	g54839	GO:0005634;GO:000950	CC:nucleus;CC:chloroplast;	XP_019193305.1	PREDICTED: pentatricopeptide repeat-containing protein At3g59040 [Ipomoea nil]	yes	up	2.44703	0.000139362	no	up	0.836884	0.291566	no	up	0.27134	0.638072
	g19719	GO:0032502;GO:0006355;GO:0009507;GO:000369	BP:developmental process;BP:regulation of transcription, DNA-templated;CC:chloroplast;MF:double-stranded DNA binding;	XP_031096172.1	transcription termination factor MTERF4, chloroplastic [Ipomoea triloba]	yes	up	2.37156	0.000466178	no	up	0.586702	0.462863	no	up	0.817216	0.244834
	g12955	GO:000950	CC:chloroplast;	XP_031118685.1	pentatricopeptide repeat-containing protein At4g16390, chloroplastic-like [Ipomoea triloba]	yes	up	1.84202	0.00207755	no	up	0.847932	0.344139	no	up	0.696813	0.24703
	g55955	GO:0009793;GO:000950	BP:embryo development ending in seed dormancy;CC:chloroplast;	XP_031127989.1	pentatricopeptide repeat-containing protein At3g53700, chloroplastic-like [Ipomoea triloba]	yes	up	1.65732	0.000475434	no	up	0.584235	0.350654	no	up	0.335627	0.4261
	g19702	GO:0032502;GO:0006355;GO:0009507;GO:000369	BP:developmental process;BP:regulation of transcription, DNA-templated;CC:chloroplast;MF:double-stranded DNA binding;	XP_031096172.1	transcription termination factor MTERF4, chloroplastic [Ipomoea triloba]	yes	up	1.36047	0.000806402	no	up	0.655662	0.218559	no	up	0.0874375	0.806067
	g60408	GO:0009658;GO:1901259;GO:000950	BP:chloroplast organization;BP:chloroplast rRNA processing;CC:chloroplast;	XP_031118104.1	protein DCL, chloroplastic-like [Ipomoea triloba]	yes	up	3.23568	2.04299e-09	no	up	1.78159	0.0312956	no	up	0.850513	0.17405
	g59012	GO:0016554;GO:1900865;GO:0005739;GO:000950	BP:cytidine to uridine editing;BP:chloroplast RNA modification;CC:mitochondrion;CC:chloroplast;	XP_031126294.1	DAG protein, chloroplastic-like [Ipomoea triloba]	yes	up	2.29639	8.03387e-06	yes	up	1.36141	0.00264483	no	up	0.250883	0.529281
	g3987	GO:0009658;GO:0009793;GO:0009409;GO:0010027;GO:0006412;GO:0005840;GO:0009941;GO:0009570;GO:0005634;GO:0003735;GO:0003723;GO:0004672;GO:0005524;GO:000550	BP:chloroplast organization;BP:embryo development ending in seed dormancy;BP:response to cold;BP:thylakoid membrane organization;BP:translation;CC:ribosome;CC:chloroplast envelope;CC:chloroplast stroma;CC:nucleus;MF:structural constituent of ribosome;MF:RNA binding;MF:protein kinase activity;MF:ATP binding;MF:calcium ion binding;	XP_031115984.1	50S ribosomal protein L21, chloroplastic [Ipomoea triloba]	yes	up	1.22019	0.00159851	no	up	0.512718	0.164488	no	up	0.369515	0.312096
	g52829	GO:0009737;GO:0009507;GO:000372	BP:response to abscisic acid;CC:chloroplast;MF:RNA binding;	XP_031105501.1	CRM-domain containing factor CFM3, chloroplastic/mitochondrial [Ipomoea triloba]	yes	up	3.21082	6.79701e-09	yes	up	2.00324	0.000337939	no	up	1.1495	0.0325873
	g5578	GO:0015995;GO:0006783;GO:0006782;GO:0006779;GO:0009941;GO:0009534;GO:0004729;GO:001649	BP:chlorophyll biosynthetic process;BP:heme biosynthetic process;BP:protoporphyrinogen IX biosynthetic process;BP:porphyrin-containing compound biosynthetic process;CC:chloroplast envelope;CC:chloroplast thylakoid;MF:oxygen-dependent protoporphyrinogen oxidase activity;MF:oxidoreductase activity;	XP_031113493.1	protoporphyrinogen oxidase, chloroplastic isoform X1 [Ipomoea triloba]	yes	up	1.24993	0.00178575	no	up	0.749181	0.0446879	no	up	0.281298	0.385102
	g40713	GO:0005983;GO:0009610;GO:0009631;GO:0009941;GO:0009570;GO:0005739;GO:0016301;GO:0102218;GO:0102216;GO:0050521;GO:0004673;GO:0046872;GO:000552	BP:starch catabolic process;BP:response to symbiotic fungus;BP:cold acclimation;CC:chloroplast envelope;CC:chloroplast stroma;CC:mitochondrion;MF:kinase activity;MF:starch, H2O dikinase activity;MF:maltodextrin water dikinase;MF:alpha-glucan, water dikinase activity;MF:protein histidine kinase activity;MF:metal ion binding;MF:ATP binding;	XP_031124522.1	alpha-glucan water dikinase, chloroplastic [Ipomoea triloba]	yes	up	1.48693	0.00331893	no	up	1.02869	0.0383399	no	down	-0.0194098	0.971047
Class3	g8475	GO:0009658;GO:000994	BP:chloroplast organization;CC:chloroplast envelope;	XP_031110941.1	protein SLOW GREEN 1, chloroplastic [Ipomoea triloba]	yes	up	2.66379	2.47965e-06	yes	up	2.4224	0.00084645	no	up	0.42461	0.418445
	g20189	GO:000950	CC:chloroplast;	XP_019151354.1	PREDICTED: rubisco accumulation factor 1.1, chloroplastic [Ipomoea nil]	yes	up	1.91033	0.00347688	no	up	1.17856	0.189386	no	up	0.0778459	0.906546
	g51406	GO:0061635;GO:000953	BP:regulation of protein complex stability;CC:chloroplast thylakoid membrane;	XP_031104442.1	protein MAINTENANCE OF PSII UNDER HIGH LIGHT 1 [Ipomoea triloba]	yes	up	2.40649	0.00720225	no	up	2.5575	0.0120551	no	up	0.147062	0.643878
	g13558	GO:1990052;GO:0009941;GO:0005739;GO:0005774;GO:007030	BP:ER to chloroplast lipid transport;CC:chloroplast envelope;CC:mitochondrion;CC:vacuolar membrane;MF:phosphatidic acid binding;	XP_031096730.1	protein TRIGALACTOSYLDIACYLGLYCEROL 4, chloroplastic [Ipomoea triloba]	yes	up	1.5277	0.00228901	yes	up	1.4101	0.00393173	no	up	0.199697	0.700471
	g53745	GO:0000304;GO:004265	BP:response to singlet oxygen;CC:thylakoid membrane;	XP_031105025.1	protein EXECUTER 2, chloroplastic-like [Ipomoea triloba]	yes	up	1.04004	0.00279838	no	up	0.794503	0.100007	no	up	0.151378	0.573896
	g25740	GO:0009507;GO:0046872;GO:0051537;GO:000905	CC:chloroplast;MF:metal ion binding;MF:2 iron, 2 sulfur cluster binding;MF:electron carrier activity;	XP_031108824.1	ferredoxin, root R-B2-like [Ipomoea triloba]	yes	up	3.42043	3.75319e-05	yes	up	3.07333	1.96663e-05	no	up	0.256809	0.735131
	g59367	GO:0071482;GO:0009414;GO:000953	BP:cellular response to light stimulus;BP:response to water deprivation;CC:chloroplast thylakoid membrane;	XP_031126920.1	light-induced protein, chloroplastic-like [Ipomoea triloba]	yes	up	1.23097	0.00816176	yes	up	1.06295	0.0064512	no	down	-0.169676	0.616619
	g38058	GO:0000373;GO:0009507;GO:0005739;GO:000372	BP:Group II intron splicing;CC:chloroplast;CC:mitochondrion;MF:RNA binding;	XP_031130909.1	CRM-domain containing factor CFM3A, chloroplastic/mitochondrial isoform X1 [Ipomoea triloba]	yes	up	1.28628	0.000322815	no	up	1.07706	0.0738939	no	up	0.00922241	0.976418
	g1103	GO:0009688;GO:0031969;GO:0009535;GO:0016021;GO:0016020;GO:0009507;GO:0009540;GO:007194	BP:abscisic acid biosynthetic process;CC:chloroplast membrane;CC:chloroplast thylakoid membrane;CC:integral component of membrane;CC:membrane;CC:chloroplast;MF:zeaxanthin epoxidase [overall] activity;MF:FAD binding;	AIR95905.1	zeaxanthin epoxidase, partial [Ipomoea batatas]	yes	up	1.29596	0.00978076	no	up	1.32008	0.0292005	no	down	-0.283085	0.612379
	g16881	GO:0010205;GO:0010206;GO:0010304;GO:0006508;GO:0010027;GO:0042981;GO:0009941;GO:0016020;GO:0009535;GO:0004176;GO:0004222;GO:000552	BP:photoinhibition;BP:photosystem II repair;BP:PSII associated light-harvesting complex II catabolic process;BP:proteolysis;BP:thylakoid membrane organization;BP:regulation of apoptotic process;CC:chloroplast envelope;CC:membrane;CC:chloroplast thylakoid membrane;MF:ATP-dependent peptidase activity;MF:metalloendopeptidase activity;MF:ATP binding;	XP_031093470.1	ATP-dependent zinc metalloprotease FTSH 6, chloroplastic-like [Ipomoea triloba]	yes	up	2.80471	0.000156568	no	up	1.66898	0.0850127	no	down	-0.239596	0.72699
	g9895	GO:0009658;GO:0045037;GO:0009941;GO:0061927;GO:000950	BP:chloroplast organization;BP:protein import into chloroplast stroma;CC:chloroplast envelope;CC:TOC-TIC supercomplex I;CC:chloroplast;	XP_031100398.1	protein TIC110, chloroplastic [Ipomoea triloba]	yes	up	1.15369	0.00523198	no	up	0.927051	0.0167471	no	up	0.102089	0.687153
	g64052	GO:0032502;GO:0009737;GO:0009658;GO:0006355;GO:0009651;GO:0042793;GO:0009507;GO:1990837;GO:000369	BP:developmental process;BP:response to abscisic acid;BP:chloroplast organization;BP:regulation of transcription, DNA-templated;BP:response to salt stress;BP:transcription from plastid promoter;CC:chloroplast;MF:sequence-specific double-stranded DNA binding;MF:double-stranded DNA binding;	XP_031119623.1	transcription termination factor MTERF5, chloroplastic-like [Ipomoea triloba]	yes	up	2.63266	0.000169976	no	up	2.22391	0.011298	no	up	0.461589	0.484685
	g8658	GO:0009658;GO:000994	BP:chloroplast organization;CC:chloroplast envelope;	XP_031110941.1	protein SLOW GREEN 1, chloroplastic [Ipomoea triloba]	yes	up	2.14873	1.16104e-05	yes	up	1.90084	0.00611584	no	up	0.0240742	0.956359
	g55956	GO:0009793;GO:000950	BP:embryo development ending in seed dormancy;CC:chloroplast;	XP_031129191.1	pentatricopeptide repeat-containing protein At3g53700, chloroplastic-like [Ipomoea triloba]	yes	up	2.42051	0.00410938	no	up	2.04506	0.0691701	no	up	0.641919	0.56631
	g39466	GO:0015996;GO:000950	BP:chlorophyll catabolic process;CC:chloroplast;	XP_031123777.1	protein STAY-GREEN homolog, chloroplastic-like [Ipomoea triloba]	yes	up	2.07621	0.00945303	no	up	1.66177	0.0332989	no	up	0.534498	0.526066
	g43041	GO:0044208;GO:0046040;GO:0005737;GO:0009507;GO:0004019;GO:0000287;GO:000552	BP:'de novo' AMP biosynthetic process;BP:IMP metabolic process;CC:cytoplasm;CC:chloroplast;MF:adenylosuccinate synthase activity;MF:magnesium ion binding;MF:GTP binding;	XP_031130320.1	adenylosuccinate synthetase, chloroplastic [Ipomoea triloba]	yes	up	1.05561	0.00557885	no	up	0.914402	0.0188026	no	up	0.126319	0.616953
Class9	g43412	GO:0009414;GO:0009651;GO:0009733;GO:0009737;GO:0009555;GO:0009739;GO:0009738;GO:0009856;GO:0009688;GO:0016123;GO:0016121;GO:0009751;GO:0009835;GO:1901812;GO:1901177;GO:0048653;GO:0009570;GO:0009507;GO:0016702;GO:0045549;GO:0046872;GO:001043	BP:response to water deprivation;BP:response to salt stress;BP:response to auxin;BP:response to abscisic acid;BP:pollen development;BP:response to gibberellin;BP:abscisic acid-activated signaling pathway;BP:pollination;BP:abscisic acid biosynthetic process;BP:xanthophyll biosynthetic process;BP:carotene catabolic process;BP:response to salicylic acid;BP:fruit ripening;BP:beta-carotene biosyntheti…	XP_031110150.1	9-cis-epoxycarotenoid dioxygenase NCED1, chloroplastic-like [Ipomoea triloba]	yes	up	3.28328	0.000123817	no	up	2.32571	0.0161571	no	up	1.64285	0.0738478
	g46227	GO:0015995;GO:0006486;GO:0015979;GO:0009570;GO:0016020;GO:0009507;GO:0016851;GO:000552	BP:chlorophyll biosynthetic process;BP:protein glycosylation;BP:photosynthesis;CC:chloroplast stroma;CC:membrane;CC:chloroplast;MF:magnesium chelatase activity;MF:ATP binding;	XP_019175918.1	PREDICTED: magnesium-chelatase subunit ChlI, chloroplastic [Ipomoea nil]	yes	up	1.89984	0.00107543	no	up	1.40774	0.0567966	no	up	0.587708	0.238961
