# Supplementary material for: Physiological, Photosynthetic, and Transcriptomics Insights into the Influence of Shading on Leafy Sweet Potato
Source: Genes (Basel). 2023 Nov 22;14(12):2112. doi: 10.3390/genes14122112 (PMC10742944; doi:10.3390/genes14122112)
Supplement: Supplementary file 1 [file genes-14-02112-s001.zip › Table S5.xlsx]

## Sheet: 注释详情
TableS5. DEGs enriched in antioxidant-related GO terms
gene id	KO_id	KO_name	Pathway_id	Pathway_definition	NR_hit-name	NR_description	CKvs.L30(significant)	CKvs.L30(regulate)	CKvs.L30(log2fc)	CKvs.L30(pvalue)
g34468	K00430	E1.11.1.7	map00940	Phenylpropanoid biosynthesis	AAP42503.1	anionic peroxidase swpa4 [Ipomoea batatas]	yes	up	3.43772	0.00592601
g803	K00430	E1.11.1.7	map00940	Phenylpropanoid biosynthesis	XP_031116071.1	peroxidase 47-like [Ipomoea triloba]	yes	up	1.68441	0.000956062
g13762	K00422	E1.10.3.1	map00950;map00350	Isoquinoline alkaloid biosynthesis;Tyrosine metabolism	XP_031098469.1	polyphenol oxidase E, chloroplastic-like [Ipomoea triloba]	yes	up	2.42546	6.53479e-05
g28736	------	------	------	------	XP_031106967.1	L-ascorbate oxidase [Ipomoea triloba]	yes	up	2.19635	0.00371538
g46680	------	------	------	------	XP_031128210.1	sporamin B-like [Ipomoea triloba]	yes	up	2.3259	0.00293139
g28562	K00430	E1.11.1.7	map00940	Phenylpropanoid biosynthesis	XP_031131277.1	anionic peroxidase [Ipomoea triloba]	yes	up	1.82049	0.0064097
g30627	K00422	E1.10.3.1	map00950;map00350	Isoquinoline alkaloid biosynthesis;Tyrosine metabolism	Q9MB14.2;;;	;Flags: Precursor [Ipomoea batatas]	yes	up	1.67339	0.00548598
g46890	------	------	------	------	XP_031128210.1	sporamin B-like [Ipomoea triloba]	yes	up	2.32819	0.00927005
g14330	K17893	AOX1, AOX2	------	------	XP_031098511.1	ubiquinol oxidase 3, mitochondrial-like [Ipomoea triloba]	yes	down	-1.11747	0.00213648
g46882	------	------	------	------	XP_031097034.1	sporamin B-like [Ipomoea triloba]	yes	up	1.73417	0.00543345
