# Supplementary material for: Physiological, Photosynthetic, and Transcriptomics Insights into the Influence of Shading on Leafy Sweet Potato
Source: Genes (Basel). 2023 Nov 22;14(12):2112. doi: 10.3390/genes14122112 (PMC10742944; doi:10.3390/genes14122112)
Supplement: Supplementary file 1 [file genes-14-02112-s001.zip › Table S6.xlsx]

## Sheet: Sheet1
TableS6. DEGs enriched in phenol and flavonoid-related pathways
gene id	KO_id	KO_name	Pathway_id	Pathway_definition	NR_hit-name	NR_description	CKvs.L70(significant)	CKvs.L70(regulate)	CKvs.L70(log2fc)	CKvs.L70(pvalue)	CKvs.L50(significant)	CKvs.L50(regulate)	CKvs.L50(log2fc)	CKvs.L50(pvalue)	CKvs.L30(significant)	CKvs.L30(regulate)	CKvs.L30(log2fc)	CKvs.L30(pvalue)
g48365	K00487	CYP73A	map00130;map00940;map00941;map00945	Ubiquinone and other terpenoid-quinone biosynthesis;Phenylpropanoid biosynthesis;Flavonoid biosynthesis;Stilbenoid, diarylheptanoid and gingerol biosynthesis	XP_031122461.1	trans-cinnamate 4-monooxygenase-like [Ipomoea triloba]	no	up	1.87183	0.0477236	yes	up	2.78856	0.00766789	no	up	0.314205	0.694258
g24561	K00430	E1.11.1.7	map00940	Phenylpropanoid biosynthesis	XP_031103075.1	cationic peroxidase 1-like isoform X1 [Ipomoea triloba]	no	down	-2.32856	0.0119317	yes	down	-3.10129	0.00231734	no	down	-0.493167	0.558622
g19858	K00588	E2.1.1.104	map00941;map00940;map00945	Flavonoid biosynthesis;Phenylpropanoid biosynthesis;Stilbenoid, diarylheptanoid and gingerol biosynthesis	XP_019199521.1	PREDICTED: probable caffeoyl-CoA O-methyltransferase At4g26220 [Ipomoea nil]	no	up	1.65307	0.0812118	yes	up	3.02456	0.00221192	no	up	1.60375	0.100805
g20701	K13066	E2.1.1.68, COMT	map00940	Phenylpropanoid biosynthesis	XP_031096282.1	caffeic acid 3-O-methyltransferase [Ipomoea triloba]	no	up	1.11057	0.0439323	yes	up	1.79503	0.00169206	no	up	0.497996	0.361178
g16739	K15849	PAT, AAT	map00950;map00960;map00400;map00360;map00350	Isoquinoline alkaloid biosynthesis;Tropane, piperidine and pyridine alkaloid biosynthesis;Phenylalanine, tyrosine and tryptophan biosynthesis;Phenylalanine metabolism;Tyrosine metabolism	XP_031094953.1	bifunctional aspartate aminotransferase and glutamate/aspartate-prephenate aminotransferase [Ipomoea triloba]	no	up	0.838362	0.152573	yes	up	1.91171	0.00988516	no	up	0.112744	0.80067
g34438	K15283;K05350	SLC35E1;bglB	map00460;map00500;map00940	Cyanoamino acid metabolism;Starch and sucrose metabolism;Phenylpropanoid biosynthesis	XP_031130105.1	glucose-6-phosphate/phosphate translocator 2, chloroplastic-like [Ipomoea triloba]	no	up	3.26979	1	yes	up	4.45736	0.000244514	no	up	0.361969	0.47685
g6847	K13832	aroDE, DHQ-SDH	map00400	Phenylalanine, tyrosine and tryptophan biosynthesis	XP_031113229.1	bifunctional 3-dehydroquinate dehydratase/shikimate dehydrogenase, chloroplastic-like [Ipomoea triloba]	no	up	4.02847	0.165604	yes	up	5.1419	0.00500879	no	up	1.55502	0.700656
g43253	K00588	E2.1.1.104	map00941;map00940;map00945	Flavonoid biosynthesis;Phenylpropanoid biosynthesis;Stilbenoid, diarylheptanoid and gingerol biosynthesis	XP_031092794.1	caffeoyl-CoA O-methyltransferase 5 [Ipomoea triloba]	no	up	1.0787	0.0117624	yes	up	1.19271	0.00717463	no	up	0.650186	0.083016
g54580	K22794;K12933	FG3;3GGT	map00942;map00944	Anthocyanin biosynthesis;Flavone and flavonol biosynthesis	ABL74480.1	glucosyltransferase [Ipomoea batatas]	no	down	-1.02475	0.54516	yes	down	-5.12895	0.00771975	no	up	0.794707	0.584416
g48358	K00487	CYP73A	map00130;map00940;map00941;map00945	Ubiquinone and other terpenoid-quinone biosynthesis;Phenylpropanoid biosynthesis;Flavonoid biosynthesis;Stilbenoid, diarylheptanoid and gingerol biosynthesis	XP_031122461.1	trans-cinnamate 4-monooxygenase-like [Ipomoea triloba]	no	up	1.91553	0.0358513	yes	up	2.6687	0.00763855	no	up	0.377154	0.610552
g20001	K00588	E2.1.1.104	map00941;map00940;map00945	Flavonoid biosynthesis;Phenylpropanoid biosynthesis;Stilbenoid, diarylheptanoid and gingerol biosynthesis	XP_031095778.1	probable caffeoyl-CoA O-methyltransferase At4g26220 isoform X1 [Ipomoea triloba]	no	down	-2.33769	0.10623	yes	down	-8.24067	3.48277e-07	no	up	0.487279	0.698266
g17020	K13082	DFR	map00941	Flavonoid biosynthesis	AEQ92209.1	dihydroflavonol 4-reductase [Ipomoea batatas]	no	up	2.68699	1	yes	up	1.52345	0.00018046	no	up	1.31014	0.807866
g24308	K12930	BZ1	map00942	Anthocyanin biosynthesis	ADP00268.1	UDP glucose flavonoid 3-glucosyltransferase, partial [Ipomoea nil]	no	down	-1.41572	0.0581733	yes	down	-2.6712	0.00436873	no	up	0.512324	0.30587
g6851	K13832	aroDE, DHQ-SDH	map00400	Phenylalanine, tyrosine and tryptophan biosynthesis	XP_031113229.1	bifunctional 3-dehydroquinate dehydratase/shikimate dehydrogenase, chloroplastic-like [Ipomoea triloba]	no	up	0.730826	0.0837951	yes	up	1.17178	0.0059979	no	up	0.338971	0.351881
g1637	K00430	E1.11.1.7	map00940	Phenylpropanoid biosynthesis	XP_031115255.1	peroxidase 66 [Ipomoea triloba]	no	down	-1.84846	0.0470479	yes	down	-3.4958	0.00326916	no	down	-0.153079	0.816496
